# Supplementary material for: Testing adaptive hypotheses on the evolution of larval life history in acorn and stalked barnacles
Source: Ecol Evol. 2019 Sep 18;9(19):11434–47. doi: 10.1002/ece3.5645 (PMC6802071; doi:10.1002/ece3.5645)
Supplement: Supplementary file 8 [file ECE3-9-11434-s008.xls]

## Sheet: taxonomy + larval mode
Species name	Morphological clades	Monophyletic clades	Order	Family	Feeding mode	Pelagic stages	Larval mode	Larval mode reference	Notes on taxonomy
Acasta spongites	Sessilia	Balanidae	Sessilia	Archaeobalanidae	planktotroph	planktonic	planktonic_feeding	Anderson 1994
Adna anglica	Sessilia	Pyrgomatidae	Sessilia	Pyrgomatidae	planktotroph	planktonic	planktonic_feeding	inferred from egg size
Alepas pacifica	Pedunculata	Heteralepadomorpha	Lepadiformes	Heteralepadidae	planktotroph	planktonic	planktonic_feeding	inferred from egg size
Amphibalanus amphitrite	Sessilia	Balanidae	Sessilia	Balanidae	planktotroph	planktonic	planktonic_feeding	Anderson 1994
Amphibalanus eburneus	Sessilia	Balanidae	Sessilia	Balanidae	planktotroph	planktonic	planktonic_feeding	Anderson 1994
Amphibalanus improvisus	Sessilia	Balanidae	Sessilia	Balanidae	planktotroph	planktonic	planktonic_feeding	Anderson 1994
Amphibalanus reticulatus	Sessilia	Balanidae	Sessilia	Balanidae	planktotroph	planktonic	planktonic_feeding	inferred from egg size
Amphibalanus subalbidus	Sessilia	Balanidae	Sessilia	Balanidae	planktotroph	planktonic	planktonic_feeding	Lang 1979
Amphibalanus variegatus	Sessilia	Balanidae	Sessilia	Balanidae	planktotroph	planktonic	planktonic_feeding	Anderson 1994
Amphibalanus venustus	Sessilia	Balanidae	Sessilia	Balanidae	planktotroph	planktonic	planktonic_feeding	Lang 1979
Anelasma squalicola	Pedunculata	Anelasma+Capitulum	Lepadiformes	Anelasmatidae	lecithotroph	non-planktonic	non-planktonic	Moyse 1987
Anguloscalpellum angulare	Pedunculata	Scalpellidae	Scalpelliformes	Scalpellidae	lecithotroph	non-planktonic	non-planktonic	Barnard 1924, Newman and Ross 1971
Arcoscalpellum botellinae	Pedunculata	Scalpellidae	Scalpelliformes	Scalpellidae	lecithotroph	non-planktonic	non-planktonic	Barnard 1924
Arcoscalpellum bouveti	Pedunculata	Scalpellidae	Scalpelliformes	Scalpellidae	lecithotroph	non-planktonic	non-planktonic	Barnard 1924
Arcoscalpellum chiliense	Pedunculata	Scalpellidae	Scalpelliformes	Scalpellidae	NA	NA	NA
Arcoscalpellum michelottianum	Pedunculata	Scalpellidae	Scalpelliformes	Scalpellidae	lecithotroph	planktonic	planktonic_nonfeeding	Yorisue et al. 2013
Arcoscalpellum sergi	Pedunculata	Scalpellidae	Scalpelliformes	Scalpellidae	lecithotroph	NA	NA	inferred from egg size
Arcoscalpellum sociabile	Pedunculata	Scalpellidae	Scalpelliformes	Scalpellidae	lecithotroph	non-planktonic	non-planktonic	Newman and Ross 1971
Arcoscalpellum triangulare	Pedunculata	Scalpellidae	Scalpelliformes	Scalpellidae	lecithotroph	non-planktonic	non-planktonic	Barnard 1924, citing Hoek 1883
Ashinkailepas seepiophila	Pedunculata	Eolepadidae	Scalpelliformes	Eolepadidae	lecithotroph	planktonic	planktonic_nonfeeding	Yorisue et al. 2013
Austrobalanus imperator	Sessilia	Austrobalanidae	Sessilia	Austrobalanidae	planktotroph	planktonic	planktonic_feeding	Egan and Anderson 1988
Austromegabalanus nigrescens	Sessilia	Balanidae	Sessilia	Balanidae	planktotroph	planktonic	planktonic_feeding	Anderson 1994
Austromegabalanus psittacus	Sessilia	Balanidae	Sessilia	Balanidae	planktotroph	planktonic	planktonic_feeding	Anderson 1994
Austrominius covertus	Sessilia	Balanidae	Sessilia	Balanidae	planktotroph	planktonic	planktonic_feeding	Anderson 1994
Austrominius modestus	Sessilia	Balanidae	Sessilia	Balanidae	planktotroph	planktonic	planktonic_feeding	Anderson 1994
Balanus balanus	Sessilia	Balanidae	Sessilia	Balanidae	planktotroph	planktonic	planktonic_feeding	Anderson 1994
Balanus crenatus	Sessilia	Balanidae	Sessilia	Balanidae	planktotroph	planktonic	planktonic_feeding	Anderson 1994
Balanus glandula	Sessilia	Balanidae	Sessilia	Balanidae	planktotroph	planktonic	planktonic_feeding	Anderson 1994
Balanus nubilus	Sessilia	Balanidae	Sessilia	Balanidae	planktotroph	planktonic	planktonic_feeding	Anderson 1994
Balanus pacificus	Sessilia	Balanidae	Sessilia	Balanidae	planktotroph	planktonic	planktonic_feeding	Hurley 1973
Balanus rostratus	Sessilia	Balanidae	Sessilia	Balanidae	planktotroph	planktonic	planktonic_feeding	Anderson 1994
Balanus spongicola	Sessilia	Balanidae	Sessilia	Balanidae	planktotroph	planktonic	planktonic_feeding	Korn et al. 2001
Balanus trigonus	Sessilia	Balanidae	Sessilia	Balanidae	planktotroph	planktonic	planktonic_feeding	Anderson 1994
Bathylasma corolliforme	Sessilia	Tetraclitidae	Sessilia	Pachylasmatidae	planktotroph	planktonic	planktonic_feeding	Foster 1989
Calantica darwini	Pedunculata	Calanticidae	Scalpelliformes	Calanticidae	NA	NA	NA
Calantica pollicipedoides	Pedunculata	Calanticidae	Scalpelliformes	Calanticidae	lecithotroph	planktonic	planktonic_nonfeeding	Barnes 1989
Cantellius pallidus	Sessilia	Pyrgomatidae	Sessilia	Pyrgomatidae	NA	NA	NA
Capitulum mitella	Pedunculata	Anelasma+Capitulum	Scalpelliformes	Pollicipedidae	planktotroph	planktonic	planktonic_feeding	Moyse 1987
Catherinum sinuatum	Pedunculata	Scalpellidae	Scalpelliformes	Scalpellidae	lecithotroph	non-planktonic	non-planktonic	Barnes 1989
Catomerus polymerus	Sessilia	Chthamalidae	Sessilia	Catophragmidae	planktotroph	planktonic	planktonic_feeding	Anderson 1994
Chamaesipho brunnea	Sessilia	Chthamalidae	Sessilia	Chthamalidae	planktotroph	planktonic	planktonic_feeding	Anderson 1994
Chamaesipho columna	Sessilia	Chthamalidae	Sessilia	Chthamalidae	planktotroph	planktonic	planktonic_feeding	Anderson 1994
Chamaesipho tasmanica	Sessilia	Chthamalidae	Sessilia	Chthamalidae	planktotroph	planktonic	planktonic_feeding	Anderson 1994
Chelonibia patula	Sessilia	Coronuloidea	Sessilia	Chelonibiidae	planktotroph	planktonic	planktonic_feeding	Lang 1979
Chelonibia testudinaria	Sessilia	Coronuloidea	Sessilia	Chelonibiidae	planktotroph	planktonic	planktonic_feeding	Zardus and Hadfield 2004
Chinochthamalus scutelliformis	Sessilia	Chthamalidae	Sessilia	Chthamalidae	planktotroph	planktonic	planktonic_feeding	Yang 2003
Chirona hameri	Sessilia	Balanidae	Sessilia	Archaeobalanidae	planktotroph	planktonic	planktonic_feeding	Anderson 1994
Chthamalus anisopoma	Sessilia	Chthamalidae	Sessilia	Chthamalidae	planktotroph	planktonic	planktonic_feeding	Barnes and Barnes 1965
Chthamalus antennatus	Sessilia	Chthamalidae	Sessilia	Chthamalidae	planktotroph	planktonic	planktonic_feeding	Anderson 1994
Chthamalus dalli	Sessilia	Chthamalidae	Sessilia	Chthamalidae	planktotroph	planktonic	planktonic_feeding	Miller et al. 1989
Chthamalus dentatus	Sessilia	Chthamalidae	Sessilia	Chthamalidae	planktotroph	planktonic	planktonic_feeding	Sandison 1954
Chthamalus fissus	Sessilia	Chthamalidae	Sessilia	Chthamalidae	planktotroph	planktonic	planktonic_feeding	Miller et al. 1989
Chthamalus fragilis	Sessilia	Chthamalidae	Sessilia	Chthamalidae	planktotroph	planktonic	planktonic_feeding	Lang 1979
Chthamalus malayensis	Sessilia	Chthamalidae	Sessilia	Chthamalidae	planktotroph	planktonic	planktonic_feeding	Yan and Chan 2001
Chthamalus montagui	Sessilia	Chthamalidae	Sessilia	Chthamalidae	planktotroph	planktonic	planktonic_feeding	Burrows et al. 1999
Chthamalus proteus	Sessilia	Chthamalidae	Sessilia	Chthamalidae	planktotroph	planktonic	planktonic_feeding	Zabin et al. 2007
Chthamalus stellatus	Sessilia	Chthamalidae	Sessilia	Chthamalidae	planktotroph	planktonic	planktonic_feeding	Anderson 1994
Compressoscalpellum compressum	Pedunculata	Scalpellidae	Scalpelliformes	Scalpellidae	lecithotroph	NA	NA	inferred from egg size
Compressoscalpellum faurei	Pedunculata	Scalpellidae	Scalpelliformes	Scalpellidae	lecithotroph	non-planktonic	non-planktonic	Barnard 1924
Conchoderma auritum	Pedunculata	Lepadidae	Lepadiformes	Lepadidae	planktotroph	planktonic	planktonic_feeding	Dalley 1984; Moyse 1987
Conchoderma virgatum	Pedunculata	Lepadidae	Lepadiformes	Lepadidae	planktotroph	planktonic	planktonic_feeding	inferred from egg size
Conopea calceola	Sessilia	Balanidae	Sessilia	Archaeobalanidae	planktotroph	planktonic	planktonic_feeding	Anderson 1994
Conopea cymbiformis	Sessilia	Balanidae	Sessilia	Archaeobalanidae	planktotroph	planktonic	planktonic_feeding	Anderson 1994
Conopea galeata	Sessilia	Balanidae	Sessilia	Archaeobalanidae	planktotroph	planktonic	planktonic_feeding	Molenock and Gomez 1972
Coronula diadema	Sessilia	Coronuloidea	Sessilia	Coronulidae	planktotroph	planktonic	planktonic_feeding	Nogata and Matsumara 2006
Dichelaspis darwini	Pedunculata	Poecilasmatidae	Lepadiformes	Poecilasmatidae	planktotroph	planktonic	planktonic_feeding	inferred from egg size
Dosima fascicularis	Pedunculata	Lepadidae	Lepadiformes	Lepadidae	planktotroph	planktonic	planktonic_feeding	Moyse 1987
Elminius kingii	Sessilia	Austrobalanidae	Sessilia	Austrobalanidae	planktotroph	planktonic	planktonic_feeding	Anderson 1994
Elminius plicatus	Sessilia	Austrobalanidae	Sessilia	Austrobalanidae	planktotroph	planktonic	planktonic_feeding	Barker 1976
Fistulobalanus albicostatus	Sessilia	Balanidae	Sessilia	Balanidae	planktotroph	planktonic	planktonic_feeding	Lee and Kim 1991
Fistulobalanus kondakovi	Sessilia	Balanidae	Sessilia	Balanidae	planktotroph	planktonic	planktonic_feeding	Lee and Kim 1991
Glyptelasma carinatum	Pedunculata	Poecilasmatidae	Lepadiformes	Poecilasmatidae	planktotroph	planktonic	planktonic_feeding	inferred from egg size
Hesperibalanus fallax	Sessilia	Balanidae	Sessilia	Archaeobalanidae	planktotroph	planktonic	planktonic_feeding	Korn and Elfimov 1999	Not in Open Tree of Life (OTOL) phylogeny for barnacles due to conflicts between taxonomy and phylogeny
Hesperibalanus hesperius	Sessilia	Balanidae	Sessilia	Archaeobalanidae	planktotroph	planktonic	planktonic_feeding	Anderson 1994	Not in OTOL phylogeny for barnacles due to conflicts between taxonomy and phylogeny
Heteralepas cornuta	Pedunculata	Heteralepadomorpha	Lepadiformes	Heteralepadidae	planktotroph	planktonic	planktonic_feeding	inferred from egg size
Heteralepas smilius	Pedunculata	Heteralepadomorpha	Lepadiformes	Heteralepadidae	planktotroph	planktonic	planktonic_feeding	inferred from egg size
Hexaminius foliorum	Sessilia	Austrobalanidae		Austrobalanidae	planktotroph	planktonic	planktonic_feeding	Anderson et al. 1988	Not in OTOL phylogeny for barnacles due to conflicts between taxonomy and phylogeny
Hexaminius popeiana	Sessilia	Austrobalanidae		Austrobalanidae	planktotroph	planktonic	planktonic_feeding	Anderson et al. 1988	Not in OTOL phylogeny for barnacles due to conflicts between taxonomy and phylogeny
Ibla cumingi	Pedunculata	Ibliformes	Ibliformes	Iblidae	planktotroph	planktonic	planktonic_feeding	Yan et al. 2005
Ibla quadrivalvis	Pedunculata	Ibliformes	Ibliformes	Iblidae	lecithotroph	planktonic	planktonic_nonfeeding	Moyse 1987, Anderson 1994, Anderson 1965, Barnes 1989
Idioibla idiotica	Pedunculata	Ibliformes	Ibliformes	Idioiblidae	lecithotroph	non-planktonic	non-planktonic	Yan et al. 2005
Koleolepas avis	Pedunculata	Heteralepadomorpha	Lepadiformes	Koleolepadidae	planktotroph	planktonic	planktonic_feeding	Yusa et al. 2001
Lepas anatifera	Pedunculata	Lepadidae	Lepadiformes	Lepadidae	planktotroph	planktonic	planktonic_feeding	Moyse 1987
Lepas anserifera	Pedunculata	Lepadidae	Lepadiformes	Lepadidae	planktotroph	planktonic	planktonic_feeding	Anderson 1994
Lepas australis	Pedunculata	Lepadidae	Lepadiformes	Lepadidae	planktotroph	planktonic	planktonic_feeding	Anderson 1994
Lepas pectinata	Pedunculata	Lepadidae	Lepadiformes	Lepadidae	planktotroph	planktonic	planktonic_feeding	Moyse 1987
Lepas testudinata	Pedunculata	Lepadidae	Lepadiformes	Lepadidae	planktotroph	planktonic	planktonic_feeding	Anderson 1994
Leucolepas longa	Pedunculata	Eolepadidae	Scalpelliformes	Eolepadidae	lecithotroph	planktonic	planktonic_nonfeeding	Southward and Jones 2003
Lithotrya dorsalis	Pedunculata	Lithotryidae	Scalpelliformes	Lithotryidae	lecithotroph	planktonic	planktonic_nonfeeding	inferred from egg size
Lithotrya nicobarica	Pedunculata	Lithotryidae	Scalpelliformes	Lithotryidae	planktotroph	planktonic	planktonic_feeding	inferred from egg size
Lithotrya valentiana	Pedunculata	Lithotryidae	Scalpelliformes	Lithotryidae	lecithotroph	planktonic	planktonic_nonfeeding	Anderson 1994
Litoscalpellum compactum	Pedunculata	Scalpellidae	Scalpelliformes	Scalpellidae	lecithotroph	non-planktonic	non-planktonic	Newman and Ross 1971
Litoscalpellum discoveryi	Pedunculata	Scalpellidae	Scalpelliformes	Scalpellidae	lecithotroph	non-planktonic	non-planktonic	Newman and Ross 1971
Litoscalpellum regina	Pedunculata	Scalpellidae	Scalpelliformes	Scalpellidae	lecithotroph	planktonic	planktonic_nonfeeding	Newman and Ross 1971
Megabalanus californicus	Sessilia	Balanidae	Sessilia	Balanidae	planktotroph	planktonic	planktonic_feeding	Miller and Roughgarden 1994
Megabalanus rosa	Sessilia	Balanidae	Sessilia	Balanidae	planktotroph	planktonic	planktonic_feeding	Anderson 1994
Megabalanus tintinnabulum	Sessilia	Balanidae	Sessilia	Balanidae	planktotroph	planktonic	planktonic_feeding	Anderson 1994
Megabalanus volcano	Sessilia	Balanidae	Sessilia	Balanidae	planktotroph	planktonic	planktonic_feeding	Kado and Hirano 1994
Megalasma minus	Pedunculata	Poecilasmatidae	Lepadiformes	Lepadidae	planktotroph	planktonic	planktonic_feeding	inferred from egg size
Metaverruca recta	Sessilia	Verrucidae	Sessilia	Verrucidae	NA	NA	NA
Metaverruca trisulcata	Sessilia	Verrucidae	Sessilia	Verrucidae	planktotroph	planktonic	planktonic_feeding	Barnes 1989
Microeuraphia depressa	Sessilia	Chthamalidae	Sessilia	Chthamalidae	planktotroph	planktonic	planktonic_feeding	inferred from egg size
Microlepas diademae	Pedunculata	Heteralepadomorpha	Lepadiformes	Microlepadidae	NA	NA	NA
Multatria terebratus	Sessilia	Balanidae	Sessilia	Archaeobalanidae	planktotroph	planktonic	planktonic_feeding	Anderson 1994	Not in OTOL phylogeny for barnacles due to conflicts between taxonomy and phylogeny
Neolepas rapanuii	Pedunculata	Eolepadidae	Scalpelliformes	Eolepadidae	lecithotroph	planktonic	planktonic_nonfeeding	Jones 1993
Neotrevathana elongata	Sessilia	Pyrgomatidae	Sessilia	Pyrgomatidae	planktotroph	planktonic	planktonic_feeding	Stewart et al. 1989
Neoverruca_sp._Ok6	Pedunculata	Eolepadidae	Scalpelliformes	Neoverrucidae	lecithotroph	planktonic	planktonic_nonfeeding	Watanabe et al. 2005
Newmaniverruca albatrossiana	Pedunculata	Verrucidae	Sessilia	Verrucidae	lecithotroph	planktonic	planktonic_nonfeeding	Yorisue et al. 2013
Notobalanus flosculus	Sessilia	Balanidae	Sessilia	Balanidae	planktotroph	planktonic	planktonic_feeding	Anderson 1994
Notobalanus vestitus	Sessilia	Balanidae	Sessilia	Balanidae	planktotroph	planktonic	planktonic_feeding	Anderson 1994
Notochthamalus scabrosus	Sessilia	Chthamalidae	Sessilia	Chthamalidae	planktotroph	planktonic	planktonic_feeding	Venegas et al. 2000
Notomegabalanus algicola	Sessilia	Balanidae	Sessilia	Balanidae	planktotroph	planktonic	planktonic_feeding	Anderson 1994
Octolasmis cor	Pedunculata	Poecilasmatidae	Lepadiformes	Poecilasmatidae	planktotroph	planktonic	planktonic_feeding	Jeffries et al. 1985
Octolasmis geryonophila	Pedunculata	Poecilasmatidae	Lepadiformes	Poecilasmatidae	planktotroph	planktonic	planktonic_feeding	Moyse 1987
Octolasmis lowei	Pedunculata	Poecilasmatidae	Lepadiformes	Poecilasmatidae	NA	NA	NA
Octolasmis muelleri	Pedunculata	Poecilasmatidae	Lepadiformes	Poecilasmatidae	planktotroph	planktonic	planktonic_feeding	Moyse 1987
Octolasmis warwickii	Pedunculata	Poecilasmatidae	Lepadiformes	Poecilasmatidae	planktotroph	planktonic	planktonic_feeding	Zann and Harker 1978
Octomeris angulosa	Sessilia	Chthamalidae	Sessilia	Chthamalidae	planktotroph	planktonic	planktonic_feeding	Anderson 1994
Ornatoscalpellum gibberum	Pedunculata	Scalpellidae	Scalpelliformes	Scalpellidae	lecithotroph	non-planktonic	non-planktonic	Barnard 1924
Ornatoscalpellum ornatum	Pedunculata	Scalpellidae	Scalpelliformes	Scalpellidae	lecithotroph	non-planktonic	non-planktonic	Barnard 1924
Ornatoscalpellum stroemii	Pedunculata	Scalpellidae	Scalpelliformes	Scalpellidae	lecithotroph	non-planktonic	non-planktonic	Moyse 1987, Hoek 1883 (cited by Barnard 1924)
Paralepas intermedia	Pedunculata	Heteralepadomorpha	Lepadiformes	Heteralepadidae	planktotroph	planktonic	planktonic_feeding	inferred from egg size
Paralepas minuta	Pedunculata	Heteralepadomorpha	Lepadiformes	Heteralepadidae	NA	NA	NA
Paralepas morula	Pedunculata	Heteralepadomorpha	Lepadiformes	Heteralepadidae	NA	NA	NA
Paralepas palinuri	Pedunculata	Heteralepadomorpha	Lepadiformes	Heteralepadidae	planktotroph	planktonic	planktonic_feeding	Newman 1986
Paralepas scyllarusi	Pedunculata	Heteralepadomorpha	Lepadiformes	Heteralepadidae	planktotroph	planktonic	planktonic_feeding	Utinomi 1967
Perforatus perforatus	Sessilia	Balanidae	Sessilia	Balanidae	planktotroph	planktonic	planktonic_feeding	Anderson 1994
Pilsbryiscalpellum capense	Pedunculata	Scalpellidae	Scalpelliformes	Scalpellidae	lecithotroph	non-planktonic	non-planktonic	Barnard 1924
Pilsbryiscalpellum parallelogramma	Pedunculata	Scalpellidae	Scalpelliformes	Scalpellidae	lecithotroph	NA	NA	inferred from egg size
Pilsbryiscalpellum subalatum	Pedunculata	Scalpellidae	Scalpelliformes	Scalpellidae	lecithotroph	non-planktonic	non-planktonic	Barnard 1924
Planoscalpellum hexagonum	Pedunculata	Scalpellidae	Scalpelliformes	Scalpellidae	NA	NA	NA
Platylepas hexastylos	Sessilia	Coronuloidea	Sessilia	Platylepadidae	planktotroph	planktonic	planktonic_feeding	Zann and Harker 1978
Platylepas ophiophila	Sessilia	Coronuloidea	Sessilia	Platylepadidae	planktotroph	planktonic	planktonic_feeding	Zann and Harker 1978
Poecilasma obliqua	Pedunculata	Poecilasmatidae	Lepadiformes	Poecilasmatidae	NA	NA	NA
Pollicipes pollicipes	Pedunculata	Pollicipedidae	Scalpelliformes	Pollicipedidae	planktotroph	planktonic	planktonic_feeding	Molares et al. 1994
Pollicipes polymerus	Pedunculata	Pollicipedidae	Scalpelliformes	Pollicipedidae	planktotroph	planktonic	planktonic_feeding	Moyse 1987
Scalpellum scalpellum	Pedunculata	Scalpellidae	Scalpelliformes	Scalpellidae	lecithotroph	planktonic	planktonic_nonfeeding	Moyse 1987
Scalpellum stearnsii	Pedunculata	Scalpellidae	Scalpelliformes	Scalpellidae	lecithotroph	planktonic	planktonic_nonfeeding	Ozaki 2008
Semibalanus balanoides	Sessilia	Balanidae	Sessilia	Archaeobalanidae	planktotroph	planktonic	planktonic_feeding	Anderson 1994
Semibalanus cariosus	Sessilia	Balanidae	Sessilia	Archaeobalanidae	planktotroph	planktonic	planktonic_feeding	Branscomb and Vedder 1982
Smilium hypocrites	Pedunculata	Calanticidae	Scalpelliformes	Calanticidae	planktotroph	planktonic	planktonic_feeding	inferred from egg size
Smilium spinosa	Pedunculata	Calanticidae	Scalpelliformes	Calanticidae	lecithotroph	planktonic	planktonic_nonfeeding	Moyse 1987
Striatobalanus amaryllis	Sessilia	Balanidae	Sessilia	Archaeobalanidae	planktotroph	planktonic	planktonic_feeding	Anderson 1994
Tarasovium brevicaulus	Pedunculata	Scalpellidae	Scalpelliformes	Scalpellidae	lecithotroph	non-planktonic	non-planktonic	Barnard 1924
Tarasovium cornutum	Pedunculata	Scalpellidae	Scalpelliformes	Scalpellidae	lecithotroph	non-planktonic	non-planktonic	Barnard 1924
Tarasovium eumitos	Pedunculata	Scalpellidae	Scalpelliformes	Scalpellidae	lecithotroph	non-planktonic	non-planktonic	Barnard 1924
Tarasovium natalense	Pedunculata	Scalpellidae	Scalpelliformes	Scalpellidae	lecithotroph	non-planktonic	non-planktonic	Barnard 1924
Tarasovium valvulifer	Pedunculata	Scalpellidae	Scalpelliformes	Scalpellidae	lecithotroph	non-planktonic	non-planktonic	Barnard 1924
Teloscalpellum retrieveri	Pedunculata	Scalpellidae	Scalpelliformes	Scalpellidae	NA	NA	NA
Teloscalpellum ventricosum	Pedunculata	Scalpellidae	Scalpelliformes	Scalpellidae	lecithotroph	non-planktonic	non-planktonic	Newman and Ross 1971, Barnard 1924
Tesseropora atlantica	Sessilia	Tetraclitidae	Sessilia	Tetraclitidae	lecithotroph	non-planktonic	non-planktonic	Southward 1998
Tesseropora pacifica	Sessilia	Tetraclitidae	Sessilia	Tetraclitidae	lecithotroph	non-planktonic	non-planktonic	Stancyk 1979
Tesseropora rosea	Sessilia	Tetraclitidae	Sessilia	Tetraclitidae	planktotroph	planktonic	planktonic_feeding	Egan and Anderson 1988
Tetraclita japonica	Sessilia	Tetraclitidae	Sessilia	Tetraclitidae	planktotroph	planktonic	planktonic_feeding	Chan 2003
Tetraclita rubescens	Sessilia	Tetraclitidae	Sessilia	Tetraclitidae	planktotroph	planktonic	planktonic_feeding	Miller and Roughgarden 1994
Tetraclita rufotincta	Sessilia	Tetraclitidae	Sessilia	Tetraclitidae	lecithotroph	planktonic	planktonic_nonfeeding	Barnes and Achituv 1981
Tetraclita serrata	Sessilia	Tetraclitidae	Sessilia	Tetraclitidae	planktotroph	planktonic	planktonic_feeding	Griffiths 1979
Tetraclita squamosa	Sessilia	Tetraclitidae	Sessilia	Tetraclitidae	planktotroph	planktonic	planktonic_feeding	Chan 2003
Tetraclitella divisa	Sessilia	Tetraclitidae	Sessilia	Tetraclitidae	lecithotroph	non-planktonic	non-planktonic	Barnard 1924
Tetraclitella karandei	Sessilia	Tetraclitidae	Sessilia	Tetraclitidae	planktotroph	planktonic	planktonic_feeding	Karande 1974
Tetraclitella purpurascens	Sessilia	Tetraclitidae	Sessilia	Tetraclitidae	planktotroph	planktonic	planktonic_feeding	Egan and Anderson 1988
Trevathana sarae	Sessilia	Pyrgomatidae	Sessilia	Pyrgomatidae	lecithotroph	planktonic	planktonic_nonfeeding	Brickner et al. 2010
Trianguloscalpellum balanoides	Pedunculata	Scalpellidae	Scalpelliformes	Scalpellidae	NA	NA	NA
Trianguloscalpellum darwinii	Pedunculata	Scalpellidae	Scalpelliformes	Scalpellidae	lecithotroph	NA	NA	inferred from egg size
Trianguloscalpellum regium	Pedunculata	Scalpellidae	Scalpelliformes	Scalpellidae	lecithotroph	planktonic	planktonic_nonfeeding	Barnes 1989
Trianguloscalpellum sessile	Pedunculata	Scalpellidae	Scalpelliformes	Scalpellidae	lecithotroph	non-planktonic	non-planktonic	Barnes 1989
Verruca stroemia	Sessilia	Verrucidae	Sessilia	Verrucidae	planktotroph	planktonic	planktonic_feeding	Anderson 1994
Vertebroscalpellum micrum	Pedunculata	Scalpellidae	Scalpelliformes	Scalpellidae	lecithotroph	non-planktonic	non-planktonic	Barnard 1924
Verum agulhense	Pedunculata	Scalpellidae	Scalpelliformes	Scalpellidae	lecithotroph	non-planktonic	non-planktonic	Barnes 1989
Verum branchiumcancri	Pedunculata	Scalpellidae	Scalpelliformes	Scalpellidae	lecithotroph	non-planktonic	non-planktonic	Barnard 1924
Verum cancellatum	Pedunculata	Scalpellidae	Scalpelliformes	Scalpellidae	lecithotroph	non-planktonic	non-planktonic	Barnard 1924
Verum prunulum	Pedunculata	Scalpellidae	Scalpelliformes	Scalpellidae	lecithotroph	non-planktonic	non-planktonic	Barnard 1924
Vulcanolepas osheai	Pedunculata	Eolepadidae	Scalpelliformes	Eolepadidae	lecithotroph	planktonic	planktonic_nonfeeding	Southward and Jones 2003
Weltnerium convexum	Pedunculata	Scalpellidae	Scalpelliformes	Scalpellidae	lecithotroph	non-planktonic	non-planktonic	Newman and Ross 1971, Barnard 1924
Weltnerium nymphocola	Pedunculata	Scalpellidae	Scalpelliformes	Scalpellidae	lecithotroph	non-planktonic	non-planktonic	Buhl-Mortensen and Hoeg 2013

## Sheet: PLD, egg, larval and cyprid siz
Species name	Temperature	Average PLD	Time to cyprid	Egg diameter (widest point)	Egg width	Length of nauplius 1	Length of nauplius 6	Length of cyprid	Larval traits reference	Notes on larval traits
Acasta spongites						300			Anderson 1994
Adna anglica						300			Anderson 1994
Alcockianum alcockianum								1300	Buhl-Mortensen and Hoeg 2006
Alepas pacifica				190	110				Barnes 1989
Amphibalanus amphitrite	20	16.5	16 to 17	150	90	220	540	450	Anderson 1994; Egan and Anderson 1986
Amphibalanus amphitrite	30	5.5	5 to 6						Anil et al. 2001
Amphibalanus amphitrite	20	10	9 to 11						Anil et al. 2001
Amphibalanus amphitrite				171					Barnes and Barnes 1965
Amphibalanus amphitrite				166					Barnes and Barnes 1965
Amphibalanus amphitrite						193			Barnes and Barnes 1965
Amphibalanus amphitrite				170					Barnes and Barnes 1965
Amphibalanus amphitrite	25	7	7						O'Connor et al. 2007
Amphibalanus amphitrite	23	8	8						O'Connor et al. 2007
Amphibalanus amphitrite	27	8	8						O'Connor et al. 2007
Amphibalanus amphitrite	30	8	8						O'Connor et al. 2007
Amphibalanus amphitrite	20	11	11						O'Connor et al. 2007
Amphibalanus amphitrite	15	15	15						O'Connor et al. 2007
Amphibalanus amphitrite	26.5	8	5 to 11			180	420	490	Karande and Thomas 1971
Amphibalanus amphitrite	25.5	7	7						Costlow and Bookhout 1957
Amphibalanus amphitrite	25						520	477	Lang 1976
Amphibalanus amphitrite	20							499	Lang 1979
Amphibalanus eburneus				130	80	210	595	547	Anderson 1994
Amphibalanus eburneus	26	9.5	7 to 12			210	570	460	Costlow and Bookhout 1957
Amphibalanus eburneus						210			Costlow and Bookhout 1957
Amphibalanus eburneus	30	3.9							O'Connor et al. 2007
Amphibalanus eburneus	25	4.8							O'Connor et al. 2007
Amphibalanus eburneus	20	7.5							O'Connor et al. 2007
Amphibalanus eburneus	20							547	Lang 1979
Amphibalanus eburneus	25						590	528	Lang 1979
Amphibalanus eburneus	15	16							Pyefinch 1948 (Notes on the biology of Cirripedes. J. Mar. Biol. Assoc., 27: 464-503)
Amphibalanus eburneus	4.5	30	30						Pyefinch 1948 (Notes on the biology of Cirripedes. J. Mar. Biol. Assoc., 27: 464-503)
Amphibalanus improvisus	25	7					685	551	Anderson 1994
Amphibalanus improvisus				161	93	190			Anderson 1994
Amphibalanus improvisus				163		177			Barnes and Barnes 1965
Amphibalanus improvisus						366			Barnes and Barnes 1965
Amphibalanus improvisus						180			Barnes and Barnes 1965
Amphibalanus improvisus						177			Barnes and Barnes 1965
Amphibalanus improvisus				165	81	180			Groom 1894
Amphibalanus improvisus						195			Jones and Crisp 1954, in Barnes and Barnes 1965
Amphibalanus improvisus	25						685	551	Lang 1979
Amphibalanus improvisus	20						695	573	Lang 1979
Amphibalanus improvisus						202	617	593	Miller and Roughgarden; Lang 1979
Amphibalanus reticulatus	25					235	642	613	Lee et al. 1999
Amphibalanus subalbidus	25						600		Lang 1979
Amphibalanus variegatus	20	12				200	570	520	Anderson 1994
Amphibalanus venustus	25						720	545	Lang 1979
Amphibalanus venustus	20						760	572	Lang 1979
Anelasma squalicola				600		660			Barnes 1989
Anelasma squalicola				400	280				Barnes 1989
Anelasma squalicola				558					Barnes 1989, in Darwin 1851
Anguloscalpellum angulare								750	Buhl-Mortensen and Hoeg 2006
Arcoscalpellum botellinae								1000	Barnard 1924
Arcoscalpellum chiliense				500	400				Anderson 1994
Arcoscalpellum chiliense				500	330				Anderson 1994
Arcoscalpellum michelottianum	12			905		905	905	1340	Buhl-Mortensen and Hoeg 2006
Arcoscalpellum sergi				580				1100	Anderson 1994
Ashinkailepas seepiophila				500	300				Yamaguchi et al. 2004
Austrobalanus imperator	20	29	29			313	711	500	Egan and Anderson 1988
Austromegabalanus nigrescens	20	18	13-23			270	980	700	Anderson 1994
Austromegabalanus nigrescens				210	110	270			Egan and Anderson 1987
Austromegabalanus psittacus				150	70	290			Anderson 1994
Austrominius covertus	20	17	17			230	530	500	Egan and Anderson 1985
Austrominius modestus				190	93				Anderson 1994
Austrominius modestus	20					220	460	545	Barker 1976
Austrominius modestus				192					Barnes and Barnes 1965
Austrominius modestus	20	6	6			250			Foster 1967
Austrominius modestus	18	10							O'Connor et al. 2007
Austrominius modestus	12	16							O'Connor et al. 2007
Austrominius modestus	6	42							O'Connor et al. 2007
Austrominius modestus	24	7							O'Connor et al. 2007
Balanus balanus				307	168	370			Anderson 1994
Balanus balanus	8	20				370	920	810	Barnes and Costlow 1961
Balanus crenatus				237	120	280			Anderson 1994
Balanus crenatus	19	8.5		190	120	220	500	550	Herz 1933
Balanus crenatus						280	910	1000	Pyefinch 1948b
Balanus crenatus	16	16							Pyefinch 1948b, in Strathmann 1987
Balanus glandula				245	175	240			Anderson 1994
Balanus glandula	15	11	11			244			Barnes and Barnes 1965
Balanus glandula	15	11	11			271	745	597	Brown and Roughgarden 1985
Balanus nubilus						266	1064	932	Anderson 1994	size measurements taken from plankton samples
Balanus pacificus	25	7							Hurley 1973
Balanus rostratus				135					Anderson 1994
Balanus spongicola	25	8				302	890	650	Korn et al. 2001
Balanus spongicola	20	11				302	925	676	Korn et al. 2001
Balanus trigonus	20	15	15				775	570	Anderson 1994
Balanus trigonus	25			170	90	370	775	570	Anderson 1994
Balanus trigonus	28	4							O'Connor et al. 2007
Balanus trigonus	24	5							O'Connor et al. 2007
Balanus trigonus	21	6.5							O'Connor et al. 2007
Balanus trigonus	18	10							O'Connor et al. 2007
Balanus trigonus						240			Sandison 1954
Balanus trigonus						220	600	645	Thiyagarajan et al. 2003
Bathylasma corolliforme						430			Barnes 1989
Bathylasma corolliforme	-1.87							1100	Foster 1989	plankton samples
Calantica darwini				400					Jones and Hosie 2009
Calantica pollicipedoides				340	280				Anderson 1994
Cantellius pallidus			died			470			Brickner et al. 2010
Capitulum mitella						308	810	790	Lee at al. 2000
Catomerus polymerus	20	15	14 to 16			251	595	375	Anderson 1994
Chamaesipho brunnea						350			Anderson 1994
Chamaesipho brunnea	20					200	510	590	Barker 1976
Chamaesipho brunnea	20	33	33			270			Foster 1967
Chamaesipho columna						200	430		Anderson 1994
Chamaesipho columna	20					215	385	460	Barker 1978
Chamaesipho columna	20	17	17			230			Foster 1967
Chamaesipho tasmanica	20	20				227	570	415	Anderson 1994
Chamaesipho tasmanica				150	85	230			Anderson 1994	Chaemosipha columna in Anderson 1969
Chelonibia patula									Anderson 1994
Chelonibia patula	25.5	9.5	8 to 11			130	770	648	Lang 1979
Chelonibia testudinaria	15		died						Lang 1979
Chelonibia testudinaria	25	9	9	233	164	242	718	643	Zardus and Hadfield, 2004
Chinochthamalus scutelliformis	28	13	13			241	464	408	Yang 2003
Chinochthamalus scutelliformis	21	20	20			241	464	408	Yang 2003
Chirona amaryllis						240			Anderson 1994
Chirona hameri			died			442	1563	1454	Anderson 1994
Chirona hameri				385	205	440			Anderson 1994
Chirona hameri						442			Crisp 1962
Chthamalus anisopoma				163	82				Barnes and Barnes 1965
Chthamalus antennatus	20	21		160	100	213	394		Anderson 1994
Chthamalus dalli						183			Barnes and Barnes 1965
Chthamalus dalli	18	17.5	17			248	470	448	Miller et al. 1989
Chthamalus dentatus	20	32	rearing stopped after 32 days			201		518	Achituv 1986
Chthamalus dentatus						140			Sandison 1954
Chthamalus fissus				153	82				Barnes and Barnes 1965
Chthamalus fissus	18	17.5	17.5			206	465	493	Miller et al. 1989	room temperature approximated to 20 degree celsius
Chthamalus fragilis	25							456	Lang 1979
Chthamalus malayensis	28	14	12 to 16			239	526	425	Yan and Chan 2001
Chthamalus malayensis	21	20	18 to 22			239	526	425	Yan and Chan 2001
Chthamalus montagui	22.6	14				204	464	445	Burrows et al. 1999	switched time with other temp
Chthamalus montagui	12					301	498		Burrows et al. 1999	plankton samples
Chthamalus montagui	18.9	17							Burrows et al. 1999	switched time with other temp
Chthamalus montagui	17.6		died						Burrows et al. 1999
Chthamalus proteus	25	8							Zabin et al. 2007	PLD taken for high food concentration diet (single alga)
Chthamalus proteus	28	8							Zabin et al. 2007	PLD taken for high food concentration diet (single alga)
Chthamalus stellatus	18.9		died			190	490	410	Anderson 1994
Chthamalus stellatus				191	94	220			Anderson 1994
Chthamalus stellatus						201			Barnes and Barnes 1965
Chthamalus stellatus				155					Barnes and Barnes 1965
Chthamalus stellatus				185					Barnes and Barnes 1965
Chthamalus stellatus				185					Barnes and Barnes 1965
Chthamalus stellatus						197			Barnes and Barnes 1965
Chthamalus stellatus				164		221			Barnes and Barnes 1965
Chthamalus stellatus				183		220			Barnes and Barnes 1965
Chthamalus stellatus				166					Barnes and Barnes 1965
Chthamalus stellatus				176		222			Barnes and Barnes 1965
Chthamalus stellatus				164					Barnes and Barnes 1965
Chthamalus stellatus				177					Barnes and Barnes 1965	lat long is uncertain
Chthamalus stellatus				166					Barnes and Barnes 1965
Chthamalus stellatus						195			Barnes and Barnes 1965
Chthamalus stellatus				158		190			Barnes and Barnes 1965
Chthamalus stellatus				163		192			Barnes and Barnes 1965
Chthamalus stellatus				186		203			Barnes and Barnes 1965
Chthamalus stellatus				161		207			Barnes and Barnes 1965
Chthamalus stellatus	22.6		died			213	612		Burrows et al. 1999
Chthamalus stellatus				190	95	220			Groom 1894
Compressoscalpellum compressum				800	550				Anderson 1994
Compressoscalpellum faurei								750	Barnard 1924
Conchoderma auritum	25	47	38-56 estimated	186	132	290			Dalley 1984
Conchoderma virgatum				186	132	290			Barnes 1989
Conchoderma virgatum				250	45	290			Groom 1894
Conopea calceola				170					Anderson 1994
Conopea cymbiformis				270	140				Anderson 1994
Conopea galeata	24	11.5	9 to 14			232	726	572	Molenock and Gomez 1972
Coronula diadema	25	6	6						Nogota and Matsumara 2006
Coronula diadema	20	7.5	7 to 8						Nogota and Matsumara 2006
Coronula diadema	15		died						Nogota and Matsumara 2006
Dichelaspis darwini				250	45	220			Groom 1894	lat long inferred from location info
Dosima fascicularis				260	117	350		1300	Anderson 1994
Dosima fascicularis				250		350			Groom 1894
Elminius kingii				250	175				Anderson 1994
Elminius plicatus	20	8	8			350			Barker 1978
Elminius plicatus						310	555	675	Barker 1978
Fistulobalanus albicostatus						231	630	532	Lee and Kim 1991; Anderson 1994
Fistulobalanus kondakovi						190	570	580	Lee and Kim 1991; Anderson 1994
Glyptelasma carinatum				250					Barnes 1989
Hesperibalanus fallax	25	8	8			253	885	688	Korn and Elfimov 1999
Hesperibalanus hesperius						177			Anderson 1994
Hesperibalanus hesperius						265	1080		Barnes and Barnes 1959, in Barnes and Barnes 1965	plankton samples
Heteralepas cornuta				190	111				Barnes 1989
Heteralepas smilius				270	120				Jones et al. 2001
Hexaminius foliorum	20	9				200	620	510	Anderson 1994
Hexaminius popeiana	20	15				200	620	510	Egan and Anderson 1988
Ibla cumingi						300			Barnes 1989
Ibla cumingi				210	160				Barnes 1989
Ibla cumingi				160	140				Barnes 1989
Ibla cumingi				180	130				Barnes 1989
Ibla cumingi						300	500	565	Karande 1974
Ibla cumingi				500	300	300		566	Klepal 1985, Anderson 1994	Klepal notes a large variance around egg size
Ibla cumingi				500	300	300		566	Klepal 1985, Anderson 1994	Klepal notes a large variance around egg size
Ibla cumingi	25	9				291	514	528	Yan et al. 2005
Ibla quadrivalvis	23	6.5	6 to 7	400	275	450		600	Anderson 1964	size data taken from pictures
Ibla quadrivalvis				400	275	380		570	Anderson 1994
Ibla quadrivalvis				320					Barnes 1989
Idioibla idiotica				340		360		610	Anderson 1994
Idioibla idiotica	20	1		330		360	360	610	Batham 1945
Koleolepas avis				295				1130	Yusa et al. 2001
Lepas anatifera	20	20	17 to 23			284	9100	1529	Anderson 1994
Lepas anatifera				200	110	285		1500	Anderson 1994
Lepas anatifera				250		250			Groom 1894
Lepas anatifera				166	113				Barnes 1989
Lepas anatifera				189	120				Barnes 1989
Lepas anatifera	19.5			290	136				Barnes 1989
Lepas anatifera	24.5	14	About 14 days	266	122				Barnes 1989
Lepas anatifera				180					Zann and Harker 1978
Lepas anserifera						308			Barnes 1989
Lepas australis								2550	Barnes 1989
Lepas pectinata				170	113	260		1250	Barnes 1989
Lepas pectinata				250		260			Groom 1894
Lepas pectinata						310	6390	1295	Moyse 1987
Leucolepas longa				636		697			Southward and Jones 2003, Tunnicliffe and Southward 2004
Lithotrya dorsalis	30	18	12 to 23			362	1141	518	Anderson 1994, Barnes 1989, Dineen 1987
Lithotrya dorsalis				570					Barnes 1989
Lithotrya nicobarica				255	98				Barnes 1989
Lithotrya valentiana				570					Barnes 1989, Anderson 1994
Litoscalpellum compactum				800				1030	Buhl-Mortensen and Hoeg 2006, Newman and Ross 1971
Litoscalpellum discoveryi	-1.87			800				800	Buhl-Mortensen and Hoeg 2006, Foster 1989
Litoscalpellum regina								1250	Buhl-Mortensen and Hoeg 2006
Megabalanus californicus	18					394	1028	1031	Miller and Roughgarden 1994	cyprid length taken from plankton sample
Megabalanus rosa	20	15				270	980	700	Anderson 1994
Megabalanus rosa				210	150	270			Anderson 1994
Megabalanus rosa	22	12.4	12.4						Kado and Hirano, 1994
Megabalanus tintinnabulum				300	130	270			Anderson 1994
Megabalanus tintinnabulum	26	4	4						Thiyagarajan et al. 1997
Megabalanus volcano	22	13.3	13.3						Kado and Hirano 1994
Megalasma minus				230	115				Anderson 1994
Metaverruca recta				450	350				Anderson 1994
Metaverruca trisulcata				322	252				Anderson 1994
Metaverruca trisulcata				322	252				Barnes 1989
Microeuraphia depressa				130	95				Anderson 1994
Microeuraphia depressa				169					Barnes and Barnes 1965
Microeuraphia depressa				160		191			Barnes and Barnes 1965
Microeuraphia depressa						196			Barnes and Barnes 1965
Microlepas diademae				270	100				Barnes 1989
Multatria terebratus				250	150				Anderson 1994
Neolepas rapanuii				500	300				Jones 1993
Neotrevathana elongata						398	762		Stewart 1989
Neoverruca_sp._Ok6	4	105	96 to 127			400	630	580	Watanabe et al. 2004	larval size measured from pictures
Newmaniverruca albatrossiana	5	110	96-127						Watanabe et al. 2008
Notobalanus flosculus				280	160	330			Anderson 1994
Notobalanus vestitus						550			Anderson 1994	Anderson actually reports the size of the second naupliar stage for B. vestitus
Notobalanus vestitus						300			Foster 1967
Notochthamalus scabrosus	20	30	20.2			150	350	397	Venegas et al. 2000
Notochthamalus scabrosus	15	48	37				382	462	Venegas et al. 2000
Notomegabalanus algicola				150	110	180			Anderson 1994
Notomegabalanus algicola						180		510	Sandison 1954
Octolasmis cor	29	18							Jeffries et al. 1995
Octolasmis geryonophila	16					230			Colon-Urban et al. 1979
Octolasmis lowei						213			Barnes 1989
Octolasmis lowei				160	80				Barnes 1989
Octolasmis muelleri	26.5	16	14 to 18			200	265	572	Anderson 1994
Octolasmis muelleri									Barnes 1989
Octolasmis unguisiformis	25	44							Wijayanti et al. 2017
Octolasmis warwickii				180				750	Anderson 1994; Zann and Harker 1978
Octomeris angulosa				212	133	180			Sandison 1954
Ornatoscalpellum gibberum				1250				1550	Anderson 1994
Ornatoscalpellum gibberum				1295					Buhl-Mortensen and Hoeg 2006, Newman and Ross 1971
Ornatoscalpellum ornatum								800	Barnard 1924
Ornatoscalpellum ornatum				800					Buhl-Mortensen and Hoeg 2006, Hoek 1883
Ornatoscalpellum stroemii	12	0.1		520		750	750	1000	Buhl-Mortensen and Hoeg 2006
Paralepas intermedia				220					Barnes 1989
Paralepas minuta								1120	Barnes 1989
Paralepas minuta				199	107				Barnes 1989
Paralepas morula				300	130				Barnes 1989
Paralepas scyllarusi				233					Barnes 1989
Perforatus perforatus	15	23	21-25			280	880	640	Anderson 1994
Perforatus perforatus				221	115	279			Anderson 1994
Perforatus perforatus				232		268			Barnes and Barnes 1965
Perforatus perforatus				240	31	280			Groom 1894
Pilsbryiscalpellum capense								700	Buhl-Mortensen and Hoeg 2006
Pilsbryiscalpellum parallelogramma				750					Anderson 1994; Buhl-Mortensen and Hoeg 2006, Hoek 1883
Pilsbryiscalpellum parallelogramma								1150	Newman and Ross 1971
Pilsbryiscalpellum subalatum								800	Buhl-Mortensen and Hoeg 2006
Planoscalpellum hexagonum				430	300				Anderson 1994
Platylepas hexastylos				120					Zann and Harker 1978	on dugongs and green turtles, lat long inferred from location info
Platylepas ophiophila				120					Zann and Harker 1978, Anderson 1994	lat long inferred from location info
Poecilasma obliqua				210	80				Barnes 1989
Pollicipes pollicipes	20	28		245					Molares et al. 1994
Pollicipes polymerus	12	42				207	542	425	Anderson 1994
Pollicipes polymerus				175		173			Anderson 1994
Pollicipes polymerus						173			Barnes and Barnes 1965
Scalpellum scalpellum	14	13		400		300	350	686	Anderson 1994
Scalpellum scalpellum				430	350	470			Anderson 1994
Scalpellum scalpellum	15	10	7 to 12						Kaufman 1965
Scalpellum scalpellum	14	13							Kaufman 1965
Scalpellum stearnsii	14			500		630		870	Ozaki et al. 2008
Semibalanus balanoides	15	24.5	22 to 27			350	1150	940	Anderson 1994
Semibalanus balanoides				305	160	350			Anderson 1994
Semibalanus balanoides				309					Barnes and Barnes 1965
Semibalanus balanoides				348					Barnes and Barnes 1965
Semibalanus balanoides				282					Barnes and Barnes 1965
Semibalanus balanoides				357.333					Barnes and Barnes 1965
Semibalanus balanoides				303.5					Barnes and Barnes 1965
Semibalanus balanoides				263					Barnes and Barnes 1965
Semibalanus balanoides				303					Barnes and Barnes 1965
Semibalanus balanoides				293					Barnes and Barnes 1965
Semibalanus balanoides				314					Barnes and Barnes 1965
Semibalanus balanoides				302					Barnes and Barnes 1965
Semibalanus balanoides				290					Barnes and Barnes 1965
Semibalanus balanoides				283					Barnes and Barnes 1965
Semibalanus balanoides				276					Barnes and Barnes 1965
Semibalanus balanoides				288					Barnes and Barnes 1965
Semibalanus balanoides				266					Barnes and Barnes 1965
Semibalanus balanoides				277.333					Barnes and Barnes 1965
Semibalanus balanoides				273.5					Barnes and Barnes 1965
Semibalanus balanoides				263.5					Barnes and Barnes 1965
Semibalanus balanoides				396					Barnes and Barnes 1965
Semibalanus balanoides				356					Barnes and Barnes 1965
Semibalanus balanoides				320.667					Barnes and Barnes 1965
Semibalanus balanoides				375	201				Crisp 1959
Semibalanus balanoides				296.5	168				Crisp 1959
Semibalanus balanoides				312	169				Crisp 1959
Semibalanus balanoides				302	168				Crisp 1959
Semibalanus balanoides				303.5	174				Crisp 1959
Semibalanus balanoides				282					Crisp 1959
Semibalanus balanoides				332	184				Crisp 1959
Semibalanus balanoides				349	194				Crisp 1959
Semibalanus balanoides						360			Crisp 1962
Semibalanus balanoides						333	1145	1025	Crisp 1962
Semibalanus balanoides							1559	1332	Crisp 1962
Semibalanus balanoides				300	150	360			Groom 1894
Semibalanus balanoides	18	10							O'Connor et al. 2007
Semibalanus balanoides	12	12							O'Connor et al. 2007
Semibalanus balanoides	6	20							O'Connor et al. 2007
Semibalanus balanoides						340	1050		Pyefinch 1948b
Semibalanus cariosus						381	1187	1111	Strathmann 1987; Branscomp and Vedder 1982
Smilium hypocrites				200					Anderson 1994
Smilium spinosa	18	12	12	660	445	670	725	850	Anderson 1994	Described as Pollicipes spinosus
Tarasovium brevicaulus				400	250			400	Anderson 1994
Tarasovium cornutum								750	Buhl-Mortensen and Hoeg 2006
Tarasovium eumitos				900	600				Anderson 1994
Tarasovium natalense				600				600	Barnard 1924
Tarasovium natalense				1000					Buhl-Mortensen and Hoeg 2006	this may not be T. natalense, questionable species
Tarasovium valvulifer				500	300			750	Barnard 1924
Teloscalpellum retrieveri				500					Buhl-Mortensen and Hoeg 2006
Teloscalpellum ventricosum								1330	Buhl-Mortensen and Hoeg 2006, Newman and Ross 1971
Tesseropora atlantica	20	0.1	1					630	Southward 1998
Tesseropora pacifica	20	0.1	1	527	387				Anderson 1994	Tesseropora cf. Atlantica (not right)
Tesseropora rosea	20	13	13	215	125	276	740	504	Egan and Anderson 1988
Tetraclita japonica	20	14	14	300					Anderson 1994
Tetraclita rubescens				340	195				Anderson 1994, Hines 1978
Tetraclita rubescens						306			Barnes and Barnes 1965
Tetraclita rubescens	18					498	913	870	Miller and Roughgarden 1994	cyprid length taken from plankton sample
Tetraclita rufotincta	22	7	6 to 8	508		509	771	590	Anderson 1994, Barnes 1989
Tetraclita serrata						240			Anderson 1994
Tetraclita serrata						274	274	540	Griffiths 1979
Tetraclita squamosa	20	14	14						Chan 2003
Tetraclita squamosa						290			Barnes and Barnes 1965
Tetraclitella divisa	20	0.1	0			450	500		Anderson 1994
Tetraclitella divisa				450	350				Anderson 1994
Tetraclitella divisa							840	620	Barnes 1989
Tetraclitella karandei	26.5	11.5	11 to 12			240	780	600	Karande 1974, Karande and Thomas 1971 for temperature
Tetraclitella purpurascens	20	19		200	110	292	639	443	Egan and Anderson 1988
Tetraclitella purpurascens	20	19	19						Egan and Anderson 1988
Tetraclitella purpurascens	20	13	13			330	510	565	Foster 1967
Trevathana sarae	22	15.5	12 to 19			485		430	Brickner et al. 2010	mating system inferred
Trianguloscalpellum balanoides				420	350				Anderson 1994
Trianguloscalpellum darwinii				1500	1000			2500	Anderson 1994
Trianguloscalpellum darwinii				1500					Buhl-Mortensen and Hoeg 2006
Trianguloscalpellum regium				1030	870				Anderson 1994
Trianguloscalpellum sessile				470	270				Anderson 1994
Verruca stroemia	15	24.5	22 to 27			220	690	530	Anderson 1994
Verruca stroemia				200					Anderson 1994
Vertebroscalpellum micrum				500	300				Anderson 1994
Verum branchiumcancri								750	Buhl-Mortensen and Hoeg 2006
Verum branchiumcancri				575				849	Buhl-Mortensen and Hoeg 2013
Verum cancellatum								750	Buhl-Mortensen and Hoeg 2006
Weltnerium convexum				780				1380	Anderson 1994
Weltnerium nymphocola				525				950	Buhl-Mortensen and Hoeg 2013

## Sheet: distribution
Species name	synonyms	Occurrence depth	Minimun depth (literature)	Maximun depth (literature)	Collection location	Latitude	Longitude	Ocean	Distribution reference	Notes on distribution
Acasta spongites			3	165					Atlas of living Australia (https://www.ala.org.au/)
Acasta spongites			15	188					Biccard 2012
Acasta spongites			27	165					Biccard 2012
Acasta spongites		30			Westhinder sandbank	51.4	2.48	Atlantic	Zintzen and Kerckhof 2009
Adna anglica	Megatrema anglicum				Plymouth Sound	50.3437	-4.14781	Eastern Atlantic	Brown 1844	lat long approximated
Adna anglica			212	219	Phillipines	8.67	123.27	Western Pacific	Chan 2009
Adna anglica			400	436	Phillipines	9.48	123.68	Western Pacific	Chan 2009
Adna anglica					Devonport, UK	50.37	-4.17	Eastern Atlantic	Jones and Hosie 2016
Alcockianum alcockianum	Arcoscalpellum alcockianum alcockianum, Arcoscalpellum alcockianum, Scalpellum alcockianum		1098	1800					Buhl-Mortensen and Hoeg 2006
Alepas pacifica					west coast of Japan	39.4007	136.626	Western Pacific	Yusa et al. 2015	lat long approximated
Amphibalanus amphitrite	Balanus amphitrite				maybe Goa, Indida	15.5	73.83	Indic	Anil et al. 2001
Amphibalanus amphitrite	Balanus amphitrite				maybe Goa, Indida	15.5	73.83	Indic	Anil et al. 2001
Amphibalanus amphitrite					Villa Real de Santo Antonio	37.2	-7.42	Eastern Atlantic	Barnes and Barnes 1965
Amphibalanus amphitrite					Riviera	37.75		Eastern Atlantic	Barnes and Barnes 1965
Amphibalanus amphitrite	Balanus amphitrite				Hendaye	43.36	-1.77	Eastern Atlantic	Barnes and Barnes 1965
Amphibalanus amphitrite					Santona	43.44	-3.46	Eastern Atlantic	Barnes and Barnes 1965
Amphibalanus amphitrite	Balanus amphitrite		0	49	Iron Cove, Port Jackson, New South Wales, Australia	-33.83	151.28	Western Pacific	Egan and Anderson 1986
Amphibalanus amphitrite	Balanus amphitrite				Hamana Bay, Japan	34.75	137.57	Western Pacific	Oconnor et al. 2007; Anil et al. 1997
Amphibalanus amphitrite	Balanus amphitrite				Hamana Bay, Japan	34.75	137.57	Western Pacific	Oconnor et al. 2007; Anil et al. 1997
Amphibalanus amphitrite	Balanus amphitrite				Hamana Bay, Japan	34.75	137.57	Western Pacific	Oconnor et al. 2007; Anil et al. 1997
Amphibalanus amphitrite	Balanus amphitrite				Hamana Bay, Japan	34.75	137.57	Western Pacific	Oconnor et al. 2007; Anil et al. 1997
Amphibalanus amphitrite	Balanus amphitrite				Hamana Bay, Japan	34.75	137.57	Western Pacific	Oconnor et al. 2007; Anil et al. 1997
Amphibalanus amphitrite	Balanus amphitrite				Hamana Bay, Japan	34.75	137.57	Western Pacific	Oconnor et al. 2007; Anil et al. 1997
Amphibalanus amphitrite	Balanus amphitrite inexpectatus				Madh Island, Bombay, India, Ship-fouling	18.98	72.83	Indic	Karande and Thomas 1971
Amphibalanus amphitrite	Amphibalanus amphitrite hawaiiensis				Hawaii	21.31	-157.8	Eastern Pacific	Costlow and Bookhout 1957
Amphibalanus amphitrite	Balanus amphitrite				Georgetown, SC	33.37	-79.29	Western Atlantic	Lang 1976
Amphibalanus amphitrite	Balanus amphitrite				Georgetown, SC	33.37	-79.29	Western Atlantic	Lang 1979
Amphibalanus eburneus	Balanus eburneus		0	37					Anderson 1994
Amphibalanus eburneus					Beaufort, NC, USA, pilings, epizoic	34.72	-76.65	Western Atlantic	Costlow and Bookhout 1958
Amphibalanus eburneus					Eel pond, Woods Hole, Massachusetts	41.53	-70.66	Western Atlantic	Oconnor et al. 2007
Amphibalanus eburneus					Eel pond, Woods Hole, Massachusetts	41.53	-70.66	Western Atlantic	Oconnor et al. 2007
Amphibalanus eburneus					Eel pond, Woods Hole, Massachusetts	41.53	-70.66	Western Atlantic	Oconnor et al. 2007
Amphibalanus eburneus					Georgetown, SC	33.37	-79.29	Western Atlantic	Lang 1979
Amphibalanus eburneus					Georgetown, SC	33.37	-79.29	Western Atlantic	Lang 1979
Amphibalanus eburneus					Millport, UK	55.75	-4.93	Eastern Atlantic	Pyefinch 1948 (Notes on the biology of Cirripedes. J. Mar. Biol. Assoc., 27: 464-503), in Costlow and Bookhout 1957
Amphibalanus eburneus					Millport, UK	55.75	-4.93	Eastern Atlantic	Pyefinch 1948 (Notes on the biology of Cirripedes. J. Mar. Biol. Assoc., 27: 464-503), in Costlow and Bookhout 1957
Amphibalanus improvisus	Balanus improvisus				Arcachon	44.65	-1.17	Eastern Atlantic	Barnes and Barnes 1965
Amphibalanus improvisus					Gdansk	54.35	18.67	Baltic	Barnes and Barnes 1965
Amphibalanus improvisus					Hjerting, Denmark	55.53	8.36	Eastern Atlantic	Barnes and Barnes 1965
Amphibalanus improvisus					Tvaerminne, Finland	59.88	23.25	Eastern Atlantic	Barnes and Barnes 1965
Amphibalanus improvisus			0	90					Groom 1894
Amphibalanus improvisus					Brixham England	50.38	-3.52	Eastern Atlantic	Jones and Crisp 1954, in Barnes and Barnes 1965
Amphibalanus improvisus					Georgetown, SC	33.37	-79.29	Western Atlantic	Lang 1979
Amphibalanus improvisus					Georgetown, SC	33.37	-79.29	Western Atlantic	Lang 1979
Amphibalanus improvisus					friday Harbor, Washington State, USA	41.39	-71.62	Western Atlantic	Lang 1979
Amphibalanus reticulatus	Balanus reticulatus		0	0	Kyokpo, Korea	35	126	Western Pacific	Lee et al. 1999
Amphibalanus subalbidus			0.6	0.6					eol.org
Amphibalanus subalbidus	Balanus subalbidus				Georgetown, SC	33.37	-79.29	Western Atlantic	Lang 1979
Amphibalanus variegatus					Iron Cove, Port Jackson, New South Wales, Australia	-33.83	151.28	Western Pacific	Egan and Anderson 1986
Amphibalanus variegatus	Balanus variegatus		7	7					eol.org
Amphibalanus venustus			3.75	36.6					Biccard 2012
Amphibalanus venustus			0	66	Georgetown, SC	33.37	-79.29	Western Atlantic	Lang 1979
Amphibalanus venustus					Rhode Island	41.39	-71.62	Western Atlantic	Lang 1979
Anelasma squalicola					Sognefjord, Norway	61.0496	5.39588	Eastern Atlantic	Rees et al. 2014	lat long approximated
Anelasma squalicola			20	2490					depth based on host depth distribution, e.g. velvet belly lanternshark (Etmopterus spinax)
Anguloscalpellum angulare			128	520	Palmer Archipelago, Antarctica	-63.85	-62.6333	Southern Ocean	Newman and Ross 1971
Anguloscalpellum angulare			342	342	Clarence Island, Antarctica	-61.43	-53.77	Southern Ocean	Newman and Ross 1971
Anguloscalpellum angulare					South Shetland Islands	-61.3	-56.15	Southern Ocean	Newman and Ross 1971
Arcoscalpellum botellinae	Ascoscalpellum botellinae		85	97					Barnard 1924	no geographic occurrences found
Arcoscalpellum botellinae	Scalpellum botellinae		86	99					Biccard 2012
Arcoscalpellum bouveti	Arcoscalpellum bouveti		40	45	Antarctica	-56	3	Southern Ocean	Newman and Ross 1971
Arcoscalpellum chiliense	Arcoscalpellum gracile		668	1674					Buhl-Mortensen and Hoeg 2006
Arcoscalpellum chiliense	Scalpellum gracile	1238.1			Albatross station 2791, off Chile	-38.1333	75.8833	Eastern Pacific	Pilsbry 1907	bottom temperature 3.3C, depth converted from fathoms
Arcoscalpellum chiliense	Arcoscalpellum gracile				off Chile	-38.1333	-75.8833	Eastern Pacific	Pilsbry 1907
Arcoscalpellum chiliense	Ascoscalpellum chiliense		1318	1375		-38.13	-75.88	Eastern Pacific	Zevina 1972
Arcoscalpellum chiliense	Teloscalpellum gracile								World Register of Marine Species (http://www.marinespecies.org/)
Arcoscalpellum michelottianum			1550	3422					Biccard 2012
Arcoscalpellum michelottianum			64	5190	continental slope off Nova Scotia	-44.4	58.43	Western Atlantic	Buhl-Mortensen and Hoeg 2006
Arcoscalpellum sergi	Ascoscalpellum sergi	203	203	400	off Kerguelen Islands	-48.2628	70.0021	Indic	Zevina 1974	coordinates inferred from location with google maps
Arcoscalpellum sociabile	Arcoscalpellum sociabile sociabile		239	2050	Japan	32.4167	128.55	Western Pacific	Gale 2016
Arcoscalpellum triangulare	Scalpellum triangulare		370	1097	east of Mar del Plata, Argentina	-37.2833	-53.8667	Eastern Pacific	Newman and Ross 1971
Ashinkailepas seepiophila			1396	1396		27.545	126.972	Western Pacific	Herrera et al. 2014
Ashinkailepas seepiophila			1268	1268		32.1	139.875	Western Pacific	Herrera et al. 2014
Ashinkailepas seepiophila			1240	1240	Myojin Knoll	32.1	139.87	Western Pacific	Yorisue et al. 2013
Austrobalanus imperator			0	0	Edwards Beach, Port Jackson, New South Wales, shallow subtidal	-33.83	151.28	Western Pacific	Egan and Anderson 1988
Austromegabalanus nigrescens			0	0	McKillop Park, Harbord, near Sydney, N.S.W.	-33.83	151.25	Western Pacific	Egan and Anderson 1987
Austromegabalanus psittacus					Ancud, Chile	-41.9	-73.8	Eastern Pacific	Pappalardo et al. 2016
Austromegabalanus psittacus					Puerto Montt, Chile	-41.63	-72.67	Eastern Pacific	Pappalardo et al. 2016
Austromegabalanus psittacus					Punta Chungo, Chile	-31.8	-71.5	Eastern Pacific	Pappalardo et al. 2016
Austromegabalanus psittacus					La Herradura, Chile	-30	-71.4	Eastern Pacific	Pappalardo et al. 2016
Austromegabalanus psittacus					Pan de Azucar, Chile	-26.1	-70.6	Eastern Pacific	Pappalardo et al. 2016
Austromegabalanus psittacus					Taltal, Chile	-25.15	-70.77	Eastern Pacific	Pappalardo et al. 2016
Austromegabalanus psittacus					Mejillones, Chile	-23.1	-70.4	Eastern Pacific	Pappalardo et al. 2016
Austromegabalanus psittacus					Iquique, Chile	-20.2	-70.2	Eastern Pacific	Pappalardo et al. 2016
Austromegabalanus psittacus	Balanus psittacus				Arica, Chile	-18.5	-70.3	Eastern Pacific	Pappalardo et al. 2016
Austromegabalanus psittacus		2	2	7	Arequipa, Peru	-15.87	-74.25	Eastern Pacific	Pappalardo et al. 2016
Austrominius covertus			0	0	Edwards Beach, Port Jackson, New South Wales	-33.83	151.28	Western Pacific	Egan and Anderson 1985
Austrominius modestus			0	0					Anderson 1994
Austrominius modestus					Leigh, New Zealand	-36.28	174.82	Western Pacific	Barker 1976
Austrominius modestus					Pontevedra	42.4	-8.6	Eastern Atlantic	Barnes and Barnes 1965
Austrominius modestus					Helgoland, Germany	54.18	7.89	Eastern Atlantic	Oconnor et al. 2007
Austrominius modestus					Helgoland, Germany	54.18	7.89	Eastern Atlantic	Oconnor et al. 2007
Austrominius modestus					Helgoland, Germany	54.18	7.89	Eastern Atlantic	Oconnor et al. 2007
Austrominius modestus					Helgoland, Germany	54.18	7.89	Eastern Atlantic	Oconnor et al. 2007
Balanus balanus			0	60	likely Duke Marine Lab, Beaufort, NC, USA	34.72	-76.65	Western Atlantic	Barnes and Costlow 1961, Crisp 1962, in Barnes and Barnes 1965
Balanus crenatus			19.4	38.8	Cheshskaya Bay, Barents Sea	67.28	46.57	Eastern Atlantic	Denisenko et al. 2007
Balanus crenatus					Monterey Bay, CA	36.8	-121.9	Eastern Pacific	Herz 1933
Balanus crenatus			0	30					https://en.wikipedia.org/wiki/Balanus_crenatus
Balanus crenatus					Millport, UK	55.75	-4.93	Eastern Atlantic	Pyefinch 1948 (Methods of identification …)
Balanus glandula			0	0					Anderson 1994
Balanus glandula					Monterey Bay, CA	36.8	-121.9	Eastern Pacific	Brown and Roughgarden 1985
Balanus nubilus			0	90	Friday Harbor, Washington State, USA	48.55	-123.01	Eastern Pacific	Barnes and Barnes 1965
Balanus pacificus			0	65	Baja California	30	-115.167	Eastern Pacific	Hurley 1973
Balanus pacificus			10	50	Southern California, baja California	32.8768	-117.26	Eastern Pacific	Hurley 1973	lat long approximated
Balanus rostratus	Balanus rostratus heteropus		1	20	Sea of Japan	45.62	139.15	Western Pacific	Silina and Ovsyannikova 2000
Balanus rostratus	Balanus rostratus apertus								World Register of Marine Species (http://www.marinespecies.org/)
Balanus rostratus	Balanus rostratus dalli								World Register of Marine Species (http://www.marinespecies.org/)
Balanus spongicola			25	45					Biccard 2012
Balanus spongicola			4.5	212	Plymouth, UK	50.37	-4.14	Eastern Atlantic	Korn et al. 2001
Balanus spongicola					Plymouth, UK	50.37	-4.14	Eastern Atlantic	Korn et al. 2001
Balanus trigonus					Leigh, New Zealand	-36.28	174.82	Western Pacific	Lang 1979
Balanus trigonus			1	450	Leigh, New Zealand	-36.28	174.82	Western Pacific	Biccard 2012
Balanus trigonus					Hong Kong, submerged panels	22.32	114.27	Indo-Pac	Oconnor et al. 2007; Thiyagarajan et al. 2003
Balanus trigonus					Hong Kong, submerged panels	22.32	114.27	Indo-Pac	Oconnor et al. 2007; Thiyagarajan et al. 2003
Balanus trigonus					Hong Kong, submerged panels	22.32	114.27	Indo-Pac	Oconnor et al. 2007; Thiyagarajan et al. 2003
Balanus trigonus					Hong Kong, submerged panels	22.32	114.27	Indo-Pac	Oconnor et al. 2007; Thiyagarajan et al. 2003
Balanus trigonus					South Carolina	33.37	-79.29	Western Atlantic	Lang 1979
Balanus trigonus			2	67	False Bay, South Africa	-34.22	18.64	Eastern Atlantic	Sandison 1954
Bathylasma corolliforme		400	100	1500	Ross Sea, Antarctic	-73	176	Southern Ocean	Dayton et al. 1982
Bathylasma corolliforme			0	100		-77.87	166.75	Western Pacific	Foster 1989
Calantica darwini			136	146	196 km north of Port Hedland	-18.6	118.7	Western Pacific	Jones and Hosie 2009
Calantica darwini			136	146	196 km north of Port Hedland	-18.5003	118.601	Western Pacific	Jones and Hosie 2009
Calantica pollicipedoides	Scalpellum pollicipedoides		36	165					Biccard 2012
Calantica pollicipedoides			57	190					Buhl-Mortensen and Hoeg 2006
Cantellius pallidus			5	20	Interuniversity Institute in Eilat, Israel	29.55	-34.95	Mediterranean	Brickner et al. 2010
Capitulum mitella	Pollicipes mitella		0	0	Pusan, Korea	35.18	129.08	Western Pacific	Lee at al. 2000
Catherinum sinuatum	Scalpellum sinuatum		1463	1829					Barnard 1924
Catherinum sinuatum	Scalpellum sinuatum		60	1828					Biccard 2012
Catherinum sinuatum			3404	3422	Antarctica	-58.2	-48.5	Southern Ocean	Newman and Ross 1971
Catherinum sinuatum	Scalpellum sinuatum		1116	1116	off Maryland, USA	38.8833	-69.3917	Atlantic	Newman and Ross 1971
Catherinum sinuatum	Arcoscalpellum sinuatum	3404			Labrador Basin, off southwestern tip of Greenland	58.25	-48.6	Western Atlantic	Newman and Ross 1971
Catomerus polymerus			0	0	probably Sydney, Australia	-33.83	151.28	Western Pacific	Anderson 1994
Chamaesipho brunnea					Leigh, New Zealand	-36.28	174.82	Western Pacific	Anderson 1994
Chamaesipho brunnea			0	0	Leigh, New Zealand	-36.28	174.82	Western Pacific	Barker 1976
Chamaesipho columna			0	0					Anderson 1994
Chamaesipho columna					Leigh, New Zealand	-36.28	174.82	Western Pacific	Barker 1976
Chamaesipho columna					Snares Island, New Zealand	-48.02	166.62	Western Pacific	Horning Jr. 1982	coordinates inferred from location with google maps
Chamaesipho tasmanica			0	0					Anderson 1994
Chamaesipho tasmanica					probably Sydney, Australia	-33.83	151.28	Western Pacific	Egan and Anderson 1989
Chelonibia caretta			0	20					Host depth: http://animaldiversity.org/accounts/Eretmochelys_imbricata/
Chelonibia patula			0	36					Host depth: http://animaldiversity.org/accounts/Callinectes_sapidus/
Chelonibia patula					Georgetown, SC	33.37	-79.29	Western Atlantic	Lang 1979
Chelonibia testudinaria			0	61					Host depth: http://animaldiversity.org/accounts/Callinectes_sapidus/
Chelonibia testudinaria					Georgetown, SC	33.37	-79.29	Western Atlantic	Lang 1979
Chelonibia testudinaria					Hawaii	21.31	-157.8	Eastern Pacific	Zardus and Hadfield, 2004
Chinochthamalus scutelliformis					Cape d'Aguilar, Hong Kong	22.2	114.26	Western Pacific	Yan 2003	lat long approximated
Chinochthamalus scutelliformis			0	0	Cape d'Aguilar, Hong Kong	22.4	114.11	Indo-Pac	Yang 2003
Chinochthamalus scutelliformis					Cape d'Aguilar, Hong Kong	22.4	114.11	Indo-Pac	Yang 2003
Chirona amaryllis	Balanus amaryllis		5	500	Mashagou, Tainan County, Taiwan	23.2218	120.07	Western Pacific	Leung and Jones 2000 for habitat; Chan et al. 2009	lat long approximated
Chirona amaryllis	Striatobalanus amaryllis								World Register of Marine Species (http://www.marinespecies.org/)
Chirona hameri					Port Erin	54.09	-4.76	Eastern Atlantic	Crisp 1962
Chirona hameri	Balanus hameri				Irish Sea	53	-5	Eastern Atlantic	Crisp 1962, in Barnes and Barnes 1965
Chirona hameri			49	49	Cheshskaya Bay, Barents Sea	67.28	46.57	Eastern Atlantic	Denisenko et al. 2007
Chthamalus anisopoma			0	0					Barnes and Barnes 1965
Chthamalus antennatus			0	0	probably Sydney, Australia	-33.83	151.28	Western Pacific	Egan and Anderson 1989
Chthamalus dalli			0	0					Barnes and Barnes 1965
Chthamalus dalli					Monterey Bay, CA, high intertidal	36.8	-121.9	Eastern Pacific	Miller et al. 1989
Chthamalus dentatus					Delabroke, False Bay, South Africa	-34.22	18.64	Eastern Atlantic	Achituv 1986
Chthamalus dentatus			0	0					Daniel 1972
Chthamalus dentatus					False bay, South Africa	-34.22	18.64	Eastern Atlantic	Sandison 1954
Chthamalus fissus			0	0					Barnes and Barnes 1965
Chthamalus fissus					Monterey Bay, CA, high intertidal	36.8	-121.9	Eastern Pacific	Miller et al. 1989
Chthamalus fragilis					Georgetown, SC	33.37	-79.29	Western Atlantic	Lang 1979
Chthamalus fragilis			0	0					Wares et al. 2009
Chthamalus malayensis			0	0					Daniel 1972
Chthamalus malayensis					Cape d'Aguilar, southeast coast of Hong Kong Island, high intertidal	22.4	114.11	Indo-Pac	Yan and Chan 2001
Chthamalus malayensis					Cape d'Aguilar, southeast coast of Hong Kong Island, high intertidal	22.4	114.11	Indo-Pac	Yan and Chan 2001
Chthamalus montagui					Tinside, Plymouth	50.36	-4.14	Eastern Atlantic	Burrows et al. 1999
Chthamalus montagui					Tinside, Plymouth	50.36	-4.14	Eastern Atlantic	Burrows et al. 1999
Chthamalus montagui					Tinside, Plymouth	50.36	-4.14	Eastern Atlantic	Burrows et al. 1999
Chthamalus montagui					Tinside, Plymouth	50.36	-4.14	Eastern Atlantic	Burrows et al. 1999
Chthamalus montagui			0	0					Zabin et al. 2007
Chthamalus proteus			0	0	Hawaii	21.4667	-157.983	Eastern Pacific	Zabin et al. 2007
Chthamalus proteus					Hawaii	21.4667	-157.983	Eastern Pacific	Zabin et al. 2007
Chthamalus stellatus					Tarifa	36.01	-5.6	Eastern Atlantic	Barnes and Barnes 1965
Chthamalus stellatus					Calahonda	36.5	-4.73	Eastern Atlantic	Barnes and Barnes 1965
Chthamalus stellatus					Cabo Roig	37.91	-0.73	Eastern Atlantic	Barnes and Barnes 1965
Chthamalus stellatus					Cabo dEspichel	38.42	-9.23	Eastern Atlantic	Barnes and Barnes 1965
Chthamalus stellatus					Ifach	38.61	-0.09	Eastern Atlantic	Barnes and Barnes 1965
Chthamalus stellatus					Barra (Aviero)	40.68	-8.72	Eastern Atlantic	Barnes and Barnes 1965
Chthamalus stellatus					Cabo Silleiro	42.11	-8.9	Eastern Atlantic	Barnes and Barnes 1965
Chthamalus stellatus					Portosin	42.76	-8.95	Eastern Atlantic	Barnes and Barnes 1965
Chthamalus stellatus					Hendaye	43.36	-1.77	Eastern Atlantic	Barnes and Barnes 1965
Chthamalus stellatus					Ciboure	43.39	-1.67	Eastern Atlantic	Barnes and Barnes 1965
Chthamalus stellatus					Nueva Berria	43.39	-1.79	Eastern Atlantic	Barnes and Barnes 1965
Chthamalus stellatus					Luarca	43.55	-6.53	Eastern Atlantic	Barnes and Barnes 1965
Chthamalus stellatus					Cap Ferrat	43.68	-7.33	Eastern Atlantic	Barnes and Barnes 1965
Chthamalus stellatus					Arcachon (le bassin)	44.65	-1.17	Eastern Atlantic	Barnes and Barnes 1965
Chthamalus stellatus					Croix de Vie	46.7	-1.94	Eastern Atlantic	Barnes and Barnes 1965
Chthamalus stellatus					St Quay Portrieux	48.65	-2.83	Eastern Atlantic	Barnes and Barnes 1965
Chthamalus stellatus					Granville	48.84	-1.6	Eastern Atlantic	Barnes and Barnes 1965
Chthamalus stellatus			0	0					Barnes and Barnes 1965
Chthamalus stellatus					TInside, Plymouth	50.36	-4.14	Eastern Atlantic	Burrows et al. 1999
Chthamalus stellatus					Tinside, Plymouth	50.36	-4.14	Eastern Atlantic	Burrows et al. 1999
Chthamalus stellatus					Plymouth, UK	50.36	-4.14	Eastern Atlantic	Groom 1894
Compressoscalpellum compressum	Scalpellum compressum		3870	3870	north west of Ulu	2.92	124.88	Western Pacific	http://cirripedia.myspecies.info/node/1851/revisions/2116/view	This species is known only from Hoek's (1883) single specimen
Compressoscalpellum faurei	Scalpellum faurei		90	775	Sandy Point, Cape Morgan, South Africa	-32.5362	18.0969	Eastern Atlantic	Barnard 1924	lat long approximated
Compressoscalpellum faurei			88	171					Buhl-Mortensen and Hoeg 2006
Conchoderma auritum					UK on oil tankers. oceanic species. no lat long?	53.55	-2.43	Eastern Atlantic	Dalley 1984
Conopea calceola	Balanus calceolus		15	30					Peirano et al. 2013
Conopea cymbiformis			27	453					Newman and Ross 1976
Conopea galeata			2	540	La Jolla, CA	32.84	-117.28	Eastern Pacific	Molenock and Gomez 1972
Coronula diadema					Stranded whale at Chikura in Boso Peninsula, Chiba, Japan	34.93	139.95	Western Pacific	Nogota and Matsumara 2006
Coronula diadema					Stranded whale at Chikura in Boso Peninsula, Chiba, Japan	34.93	139.95	Western Pacific	Nogota and Matsumara 2006
Coronula diadema					Stranded whale at Chikura in Boso Peninsula, Chiba, Japan	34.93	139.95	Western Pacific	Nogota and Matsumara 2006
Dichelaspis darwini					Mediterranean	34.5531	18.048	Mediterranean	Lang 1979
Dosima fascicularis	Lepas fascicularis		0	0					Groom 1894
Elminius kingii	Austrominius kingii		0	0					Anderson 1994
Elminius plicatus			0	0	Leigh, New Zealand	-36.28	174.82	Western Pacific	Barker 1976
Fistulobalanus albicostatus			0	0					Chan and Leung 2007
Fistulobalanus albicostatus	Balanus albicostatus				Laver Farm, Kadokto Island, Pusan, Korea	36.96	125.8	Western Pacific	Lee and Kim 1991
Fistulobalanus kondakovi	Balanus kondakovi				Laver Farm, Kad6kto Island, near Pusan, Korea	36.96	125.8	Western Pacific	Lee and Kim 1991
Fistulobalanus kondakovi	Balanus kondakovi		0	0					Rainbow et al. 1989
Glyptelasma carinatum			60	2865					Biccard 2012
Hesperibalanus fallax	Hesperibalanus fallax		49	58					Biccard 2012
Hesperibalanus fallax			7	220					Biccard 2012
Hesperibalanus fallax	Solidobalanus fallax		30	80	Plymouth, UK	50.37		Eastern Atlantic	Korn and Elfimov 1999
Hesperibalanus hesperius	Balanus hesperius				Friday Harbor, Washington State, USA	48.55		Eastern Pacific	Barnes and Barnes 1965
Hesperibalanus hesperius			102	102					eol.org
Heteralepas cornuta			170	180	Madeira, Seine seamount			Eastern Atlantic	Wirtz et al. 2006
Heteralepas smilius			162	217	South China Sea	18.5		Western Pacific	Jones et al. 2000
Heteralepas smilius					East China Sea	27.5		Western Pacific	Jones et al. 2000
Hexaminius foliorum					Iron Cove, New South Wales	-33.8583		Western Pacific	Anderson et al. 1988
Hexaminius foliorum			0	0	Gosford, Brisbane Waters	-33.4767		Eastern Atlantic	Anderson et al. 1988	lat long approximated
Hexaminius foliorum					Hawks Nest, Port Stephens	-32.6918		Western Pacific	Anderson et al. 1988	lat long approximated
Hexaminius popeiana					Taren Point, NSW	-34.0152		Western Pacific	Anderson et al. 1988	lat long approximated
Hexaminius popeiana					Rose Bay	-33.8683		Western Pacific	Anderson et al. 1988	lat long approximated
Hexaminius popeiana			0	0	Iron Cove, New South Wales	-33.8583		Western Pacific	Anderson et al. 1988
Hexaminius popeiana					Vaucluse	-33.8467		Western Pacific	Anderson et al. 1988	lat long approximated
Hexaminius popeiana					Folly Point, New South Wales	-33.8178		Western Pacific	Anderson et al. 1988	lat long approximated
Hexaminius popeiana					Lemon Tree Passage	-32.7248		Western Pacific	Anderson et al. 1988	lat long approximated
Hexaminius popeiana					Tanilba Bay	-32.7233		Western Pacific	Anderson et al. 1988	lat long approximated
Hexaminius popeiana					Nelson Bay	-32.7121		Western Pacific	Anderson et al. 1988	lat long approximated
Hexaminius popeiana					Karuah, Port Stephens, NSW	-32.6628		Western Pacific	Anderson et al. 1988	lat long approximated
Hexaminius popeiana					Magentic Island, north Queensland	-19		Western Pacific	Anderson et al. 1988
Ibla cumingi					India			Indic	Barnes 1989
Ibla cumingi	Ibla sibogae				Indonesia			Western Pacific	Barnes 1989
Ibla cumingi	Ibla sibogae				Indonesia			Western Pacific	Barnes 1989
Ibla cumingi					Molo Strait				Barnes 1989
Ibla cumingi					Madh Island, Bombay, India	18.98		Indic	Karande 1974
Ibla cumingi			0	0					Klepal 1985
Ibla cumingi					Gulf of Eilat	28.75		Mediterranean	Klepal 1985; Anderson 1994
Ibla cumingi					Gulf of Eilat	28.75		Mediterranean	Klepal 1985; Anderson 1994
Ibla cumingi					Daya Bay, China, rock cracks and crevices, eulitteral	22.6		Indo-Pac	Yan et al. 2005
Ibla quadrivalvis					North shore of Sydney harbor, Australia	-33.84		Western Pacific	Anderson 1965
Ibla quadrivalvis					Kangaroo Island, South Australia	-36.085		Western Pacific	Buckeridge and Newman 2006	lat long approximated
Ibla quadrivalvis			0	0	Reef Island, Australia	-38.4705		Western Pacific	http://www.bluering.org.au/Cirripedia-505.htm
Ibla quadrivalvis					Van Diemen's Land, Australia	-40.697	146.49	Western Pacific	Jones 1991	lat long approximated
Ibla quadrivalvis					Princess Royal Harbor, Albany, Australia	-35.0545		Western Pacific	Jones 1991	lat long approximated
Ibla quadrivalvis					King George Sound, Western Australia	-35.0463		Western Pacific	Jones 1991	lat long approximated
Ibla quadrivalvis					Port Jackson, New South Wales	-33.8468		Western Pacific	Jones 1991	lat long approximated
Idioibla idiotica	Ibla idiotica		0	920	Bruce's Rock, Dunedin, New Zealand	-46.0429	170.796	Western Pacific	Batham 1945	coordinates inferred from location with google maps
Idioibla idiotica					Long Beach, Otago	-45.743	170.735	Western Pacific	Batham 1945	lat long approximated
Idioibla idiotica					Karitane Peninsula, Otago			Western Pacific	Batham 1945	lat long approximated
Idioibla idiotica	Ibla idiotica				Otago, New Zealand	-46.0429	170.796	Western Pacific	Batham 1945	coordinates inferred from location with google maps
Idioibla idiotica	Ibla idiotica		0	0	Snares Island, New Zealand	-48.02	166.62	Western Pacific	Horning Jr. 1982	coordinates inferred from location with google maps
Koleolepas avis					72km off Coral Bay	-23.4417		Western Pacific	Hosie 2014
Koleolepas avis			220	230	Western Australia	-23.44		Western Pacific	Yusa et al. 2001
Koleolepas avis					Minabe Fishery Port, Tanabe Bay, Kii Peninsula, Japan	33.7333		Western Pacific	Yusa et al. 2001
Lepas anatifera			0	0					Groom 1894
Lepas anatifera					pelagic floating. no lat long? Study took place in swansea wales	51.62		Eastern Atlantic	Moyse 1963
Lepas anatifera					Magnetic island, from pumice	-19.13		Western Pacific	Zann and Harker 1978
Lepas anserifera			0	0					Barnes 1989
Lepas australis			0	0					Barnes 1989
Lepas pectinata			0	0	Plymouth, UK	50.36		Eastern Atlantic	Groom 1894
Lepas testudinata			0	0					Darwin 1851
Leucolepas longa			2949	2949		12.711			Herrera et al. 2014
Leucolepas longa			1505	1630	Hydrothermal sea mounts	-3.325			Southward and Jones 2003
Leucolepas longa			1440	1448	Hydrothermal sea mounts	-3.31722			Southward and Jones 2003
Lithotrya dorsalis			0	0	Indian Key, Florida	24.89		Western Atlantic	Anderson 1994; Dineen 1987
Lithotrya nicobarica			0	0	intertidal, Longkeng Bay, Kending, Pingtung County	21.9487		Western Pacific	Chan 2009
Lithotrya nicobarica					southeast coast of Great Nicobar Island	6.82553		Western Pacific	Namboothri and Fernando 2012	lat long approximated
Lithotrya nicobarica					Kachal Island, Nicobar Islands	7.8708		Western Pacific	Sewell 1926
Lithotrya valentiana									Barnes 1989; Anderson 1994
Lithotrya valentiana			0	0	intertidal, N side of Goodwyn Island, Dampier Archipelago	-20.5326		Western Pacific	http://museum.wa.gov.au/dampier-4732/station_view_stationID-149.php
Litoscalpellum compactum	Trianguloscalpellum compactum	92	75	150	Terra Nova, Antarctica	-77		Southern Ocean	Newman and Ross 1971
Litoscalpellum discoveryi			61	342	Antarctica	-77.86		Southern Ocean	Buhl-Mortensen and Hoeg 2006
Litoscalpellum regina	Scalpellum regina		91	1500					Biccard 2012
Litoscalpellum regina			900	1200					Biccard 2012
Litoscalpellum regina	Arcoscalpellum regina		90	1175					Buhl-Mortensen and Hoeg 2006
Megabalanus californicus			0	12	California	36.8		Eastern Pacific	Miller and Roughgarden 1994
Megabalanus rosa					Kadock Island, Kyongsangnam-do, South Korea	35.25		Western Pacific	Choi et al. 1992
Megabalanus rosa					Jogashima, Japan	34.48		Western Pacific	Kado and Hirano, 1994
Megabalanus rosa			0	0					Yamaguchi 1973
Megabalanus tintinnabulum			0	0					Biccard 2012
Megabalanus tintinnabulum	Balanus tintinnabulum		0	37	Madras, India	13.08		Indic	Thiyagarajan et al. 1997
Megabalanus volcano					Jogashima, Japan	34.48		Western Pacific	Kado and Hirano, 1994
Megabalanus volcano	Balanus tintinnabulum volcano		0	0					Yamaguchi 1973
Megalasma minus			290	2050					Biccard 2012
Metaverruca recta	Verruca recta		1340	1530	Monaco	28.07		Mediterranean	Southward and Southward 1958
Metaverruca recta	Verruca recta		1005	1097		47.5			Southward and Southward 1958
Metaverruca recta	Verruca recta		1591	1773		47.5			Southward and Southward 1958
Metaverruca recta	Verruca recta		1042	1408		48.55			Southward and Southward 1958
Metaverruca recta	Verruca recta		329	365		48.7			Southward and Southward 1958
Metaverruca trisulcata	Verruca striata		467	632	South of Malta	35.5222		Atlantic	Barnes 1989
Metaverruca trisulcata	Verruca striata		460	460	South of Malta	35.5083		Atlantic	Young 2002
Metaverruca trisulcata			622	1378					Young 2001
Microeuraphia depressa	Chthamalus depressus				Tarifa	36.01		Eastern Atlantic	Barnes and Barnes 1965
Microeuraphia depressa	Euraphia depressa		0	0	Calahonda	36.43		Eastern Atlantic	Barnes and Barnes 1965
Microeuraphia depressa					Cap Ferrat	43.68		Eastern Atlantic	Barnes and Barnes 1965
Microlepas diademae		36	0	36	Bay of Nangamessi (Sumba)	-9.579		Western Pacific	Hoek 1907	lat long approximated
Multatria terebratus	Balanus terebratus								World Register of Marine Species (http://www.marinespecies.org/)
Multatria terebratus	Armatobalanus terebratus								World Register of Marine Species (http://www.marinespecies.org/)
Neolepas rapanuii			2490	2499		9.827			Herrera et al. 2014
Neolepas rapanuii			2600	2600	NW of Easter Island	-23.5417		Pacific	Jones 1993
Neotrevathana elongata			3	18					Fabricius 2006, Host depth: https://data.noaa.gov/harvest/object/aef20b7b-ea29-47b2-b036-d2efe4ff1b5e/html/original
Neotrevathana elongata					Eilat, Israel	29.55		Mediterranean	Stewart et al. 1989
Neoverruca_sp._Ok6			1340	1340					Watanabe et al. 2004
Newmaniverruca albatrossiana	Verruca albatrossiana		569	888	hydrothermal vent field on the Dai-yon (No. 4) Yonaguni Knoll	24.84		Indo-Pac	Watanabe et al. 2008
Notobalanus flosculus			2	50	Bahia Usuahia	-54.9	68.3712	Western Atlantic	Calcagno and Lovrich 2000	coordinates inferred from location with google maps
Notobalanus flosculus			2	50	Tierra del Fuego	-53.6		Western Atlantic	Calcagno and Lovrich 2000
Notobalanus flosculus			2	50	Bahia Aguirre	54.911	65.9924	Western Atlantic	Calcagno and Lovrich 2000	coordinates inferred from location with google maps
Notobalanus vestitus					potentially near Auckland, New Zealand	-36.85		Western Pacific	Foster 1967
Notobalanus vestitus	Balanus vestitus		0	400	Snares Island, New Zealand	-48.02	166.62	Western Pacific	Horning Jr. 1982	coordinates inferred from location with google maps
Notochthamalus scabrosus			0	0	Pta Lavapie, Chile	-37.17		Eastern Pacific	Ewers-Saucedo et al. 2016
Notochthamalus scabrosus			0	0	Tome, Chile	-36.62		Eastern Pacific	Ewers-Saucedo et al. 2016
Notochthamalus scabrosus			0	0	Constitucion	-35.32		Eastern Pacific	Ewers-Saucedo et al. 2016
Notochthamalus scabrosus			0	0	Pichilemu	-34.425		Eastern Pacific	Ewers-Saucedo et al. 2016
Notochthamalus scabrosus			0	0	Matanza	-33.96		Eastern Pacific	Ewers-Saucedo et al. 2016
Notochthamalus scabrosus			0	0	Consistorial	-33.48		Eastern Pacific	Ewers-Saucedo et al. 2016
Notochthamalus scabrosus			0	0	Quintay	-33.18		Eastern Pacific	Ewers-Saucedo et al. 2016
Notochthamalus scabrosus			0	0	Montemar	-32.96		Eastern Pacific	Ewers-Saucedo et al. 2016
Notochthamalus scabrosus			0	0	Los Molles	-32.24		Eastern Pacific	Ewers-Saucedo et al. 2016
Notochthamalus scabrosus			0	0	Guanaqueros	-30.15		Eastern Pacific	Ewers-Saucedo et al. 2016
Notochthamalus scabrosus			0	0	Totoralillo	-30.05		Eastern Pacific	Ewers-Saucedo et al. 2016
Notochthamalus scabrosus			0	0	Estacion Costera de Investigaciones Marinas at Las Cruces and Herradura de Guayacﾇn Bay in Coquimbo, Chile	-29.95		Eastern Pacific	Ewers-Saucedo et al. 2016
Notochthamalus scabrosus			0	0	Estacion Costera de Investigaciones Marinas at Las Cruces and Herradura de Guayacﾇn Bay in Coquimbo, Chile	-29.95		Eastern Pacific	Ewers-Saucedo et al. 2016
Notochthamalus scabrosus			0	0	Cta. Hornos	-29.61		Eastern Pacific	Ewers-Saucedo et al. 2016
Notochthamalus scabrosus			0	0	Temblador	-29.47		Eastern Pacific	Ewers-Saucedo et al. 2016
Notochthamalus scabrosus			0	0	Pta. Choros	-29.26		Eastern Pacific	Ewers-Saucedo et al. 2016
Notochthamalus scabrosus			0	0	Huasco	-28.41		Eastern Pacific	Ewers-Saucedo et al. 2016
Notochthamalus scabrosus			0	0	Arrayan	-24.695		Eastern Pacific	Ewers-Saucedo et al. 2016
Notochthamalus scabrosus			0	0	Pabellon de Pica	-20.95		Eastern Pacific	Ewers-Saucedo et al. 2016
Notochthamalus scabrosus	Chthamalus scabrosus		0	0	Peninsula de Cavancha	-20.22		Eastern Pacific	Ewers-Saucedo et al. 2016
Notomegabalanus algicola			0	36					Biccard 2012
Notomegabalanus algicola	Balanus algicola		0	0					Le Roux et al. 1990
Notomegabalanus algicola	Balanus algicola				False Bay, South Africa	-34.22		Eastern Atlantic	Sandison 1954
Octolasmis cor			0	0					Biccard 2012
Octolasmis cor			0	0	Phuket, Thailand	7.89		Eastern Pacific	Jeffries et al. 1985
Octolasmis geryonophila			407	1877	Gulf of Mexico	25		Eastern Pacific	Colón-Urban et al. 1979
Octolasmis geryonophila		1075.33				39.4833			Pilsbry 1907	depth converted from fathoms
Octolasmis geryonophila		1267.36				39.4833			Pilsbry 1907	depth converted from fathoms
Octolasmis geryonophila		941.832				39.5			Pilsbry 1907	depth converted from fathoms
Octolasmis geryonophila		1907.44				39.5833			Pilsbry 1907	depth converted from fathoms
Octolasmis geryonophila		1527.05				39.6167			Pilsbry 1907	depth converted from fathoms
Octolasmis geryonophila		983.894				39.65			Pilsbry 1907	depth converted from fathoms
Octolasmis geryonophila		1761.13				39.7833			Pilsbry 1907	depth converted from fathoms
Octolasmis geryonophila		1057.05				39.8			Pilsbry 1907	depth converted from fathoms
Octolasmis geryonophila		1044.24				39.85			Pilsbry 1907	depth converted from fathoms
Octolasmis geryonophila		1126.54							Pilsbry 1907	depth converted from fathoms
Octolasmis geryonophila		795.528							Pilsbry 1907	depth converted from fathoms
Octolasmis lowei			0	160	Brazil			Western Atlantic	Host Hepatus pudibundus; http://species-identification.org/species.php?species_group=zsao&id=3621
Octolasmis lowei			10	130	Brazil			Western Atlantic	Host Libina spinosa; http://species-identification.org/species.php?species_group=zsao&id=3688
Octolasmis lowei			2	550	Brazil			Western Atlantic	Host Portunus spinicarpus; Sea Life Base
Octolasmis lowei			5	55	Brazil			Western Atlantic	Host Portunus spinicarpus; Sea Life Base
Octolasmis lowei			0	393	Brazil			Western Atlantic	Host Portunus spinimanus; Sea Life Base
Octolasmis lowei	Found fixed in the branchial chamber of many decapod crustaceans.	61	18	104	Off Ubatuba	-23.47	-44.99	Western Atlantic	Young 1990	location approximated from Google Maps
Octolasmis muelleri					Seahorse Key, Florida	29.1		Western Atlantic	Gannon 1990
Octolasmis muelleri			0	36	Georgetown, SC, epizoic on Blue crabs	33.37		Western Atlantic	Lang 1976
Octolasmis muelleri	according to WoRMS, this is a synonym of O. lowei, but the literature seems split about it (e.g. Gittings et al. 1986, Young 1990)				Newport River, Carteret County, north of Beaufort, North Carolina	34.7339		Western Atlantic	Voris and Jeffries 2001	lat long approximate
Octolasmis warwickii			14	100					Biccard 2012
Octolasmis warwickii			10	40	Townsville, North Queensland, from bay lobsters 10-40m	-19.26		Western Pacific	Zann and Harker 1978
Octomeris angulosa			0	0	False Bay, South Africa	-34.22		Eastern Atlantic	Biccard 2012
Octomeris angulosa			0	0					Daniel 1972
Ornatoscalpellum gibberum			18	500					Buhl-Mortensen and Hoeg 2006; Newman and Ross 1971
Ornatoscalpellum gibberum			0	253					Zevina 1972
Ornatoscalpellum ornatum	Scalpellum gibberum		66	200					Barnard 1924
Ornatoscalpellum ornatum									Buhl-Mortensen and Hoeg 2006; Hoek 1883
Ornatoscalpellum stroemii	Scalpellum septentrionale		600	675					Barnard 1924
Ornatoscalpellum stroemii	Scalpellum stroemii		110	1744					Barnard 1924
Ornatoscalpellum stroemii			100	1600	Atlantic Canada continental slope	42.03		Western Atlantic	Buhl-Mortensen and Hoeg 2006; Hoek 1883
Paralepas intermedia	Alepas intermedia		380	380	N of Madagascar	-12.48		Indic	Barnes 1989
Paralepas minuta	Heteralepas minuta		110	414					Barnes 1989
Paralepas minuta			110	207					Barnes 1989
Paralepas morula	Alepas morula		182	538					Jones and Hosie 2016
Paralepas palinuri					Line Islands	-0.942086	-155.813	Western Pacific	Newman 1986	lat long approximated
Paralepas palinuri		7.62			half-way between Kapapa Island and Chinaman's Hat Island	21.4676	-157.81	Western Pacific	Newman 1986, http://www.gbif.org/occurrence/609367771	lat long approximated
Paralepas scyllarusi		1			Kamae Bay, southeast coast of Oita Prefecture, eastern Kyusyu, Japan	32.839	132.037	Western Pacific	Utinomi 1967	lat long approximated
Perforatus perforatus					Arcachon	44.65		Eastern Atlantic	Barnes and Barnes 1965
Perforatus perforatus					Laver Farm, Kad6kto Island, near Pusan, Korea	36.96		Indo-Pac	Bassindale 1936
Perforatus perforatus			0	0					Biccard 2012
Perforatus perforatus					Naples	26.15		Eastern Atlantic	Groom 1894
Pilsbryiscalpellum capense		250	250	250	off Lion's head, South Africa	-33.93		Eastern Atlantic	Biccard 2012
Pilsbryiscalpellum capense			174	249					Buhl-Mortensen and Hoeg 2006
Pilsbryiscalpellum parallelogramma			750	1092					Buhl-Mortensen and Hoeg 2006; Hoek 1883
Pilsbryiscalpellum parallelogramma	Arcoscalpellum parallelogramma		567	845	Antarctica	-51.9	NA	Southern Ocean	Newman and Ross 1971
Pilsbryiscalpellum subalatum	Scalpellum subalatum		65	720					Biccard 2012
Pilsbryiscalpellum subalatum			100	360					Buhl-Mortensen and Hoeg 2006
Planoscalpellum hexagonum			2798	5130					Buhl-Mortensen and Hoeg 2006
Planoscalpellum hexagonum	Arcoscalpellum hexagonum	2798	2798	6180	Peru, Chile	-6.4		Eastern Pacific	Hoek 1907
Platylepas hexastylos			0	10	Magnetic Island, North Queensland	-19.1338		Western Pacific	Zann and Harker 1978
Platylepas ophiophila			0	10	McCluer Gulf, West Iran	-2.5		Indic	Zann and Harker 1978
Poecilasma obliqua		304	204	864					Hoek 1907
Pollicipes pollicipes			0	0					Campo et al. 2010
Pollicipes pollicipes	Pollicipes cornucopia				Sisargas Islands, Spain	43.37		Eastern Atlantic	Molares et al. 1994
Pollicipes polymerus					maybe Edmonton, Alberta, Canada			Western Atlantic	Lewis 1975
Pollicipes polymerus			0	0					Page 1984
Scalpellum scalpellum			30	200	Sweden, west coast	65.07		Eastern Atlantic	Buhl-Mortensen and Hoeg 2006
Scalpellum scalpellum					Kristineberg Marine Research Station on the west coast of Sweden	65.07		Eastern Atlantic	Buhl-Mortensen and Hoeg 2006; Kaufman 1965
Scalpellum scalpellum					Gullmar-Fjord	58.25		Eastern Atlantic	Kaufman 1965
Scalpellum stearnsii			180	2050	30 km off Nomaike Fishery Port, Satsuma Peninsula, southern Japan	31.5		Indo-Pac	Ozaki et al. 2008
Semibalanus balanoides					Woods Hole	41.52		Western Atlantic	Barnes and Barnes 1965
Semibalanus balanoides					St Andrews, Canada	45.07		Western Atlantic	Barnes and Barnes 1965
Semibalanus balanoides					Pornic, France	47.12		Eastern Atlantic	Barnes and Barnes 1965
Semibalanus balanoides					St Johns, Newfundland	47.57		Western Atlantic	Barnes and Barnes 1965
Semibalanus balanoides					St Ives, England	50.21		Eastern Atlantic	Barnes and Barnes 1965
Semibalanus balanoides					Blue Anchor, England	51.18		Eastern Atlantic	Barnes and Barnes 1965
Semibalanus balanoides					Donegal Bay, Ireland	54.5		Eastern Atlantic	Barnes and Barnes 1965
Semibalanus balanoides					Kollund, Denmark	54.84		Eastern Atlantic	Barnes and Barnes 1965
Semibalanus balanoides					Cullercoats, England	55.03		Eastern Atlantic	Barnes and Barnes 1965
Semibalanus balanoides					Snodhoj, Denmark	55.52		Eastern Atlantic	Barnes and Barnes 1965
Semibalanus balanoides					Helsingor, Denmark	56.04		Eastern Atlantic	Barnes and Barnes 1965
Semibalanus balanoides					Tylosand, Sweden	56.65		Eastern Atlantic	Barnes and Barnes 1965
Semibalanus balanoides					Onich, Scotland	56.7		Eastern Atlantic	Barnes and Barnes 1965
Semibalanus balanoides					Corpach, Scotland	56.84		Eastern Atlantic	Barnes and Barnes 1965
Semibalanus balanoides					Strathy, Scotland	58.5		Eastern Atlantic	Barnes and Barnes 1965
Semibalanus balanoides					Durness, Scotland	58.57		Eastern Atlantic	Barnes and Barnes 1965
Semibalanus balanoides					Portskerra, Scotland	58.57		Eastern Atlantic	Barnes and Barnes 1965
Semibalanus balanoides					Scrabster, Scotland	58.62		Eastern Atlantic	Barnes and Barnes 1965
Semibalanus balanoides					Murmansk, Russia	68.97		Baltic	Barnes and Barnes 1965
Semibalanus balanoides					Disko, Greenland	69		Western Atlantic	Barnes and Barnes 1965
Semibalanus balanoides					Hammerfest	70.66		Eastern Atlantic	Barnes and Barnes 1965
Semibalanus balanoides					Plymouth, UK	50.37		Eastern Atlantic	Bassindale 1936
Semibalanus balanoides					Grande Riviere, Quebec	46.5		Western Atlantic	Crisp 1959
Semibalanus balanoides					Brixham	50.23		Eastern Atlantic	Crisp 1959
Semibalanus balanoides					Tinside, Plymouth	50.36		Eastern Atlantic	Crisp 1959
Semibalanus balanoides					Bangor	53.13		Eastern Atlantic	Crisp 1959
Semibalanus balanoides					Mensai Bridge	53.13		Eastern Atlantic	Crisp 1959
Semibalanus balanoides					Millport, Scotland	55.75		Eastern Atlantic	Crisp 1959
Semibalanus balanoides					Bergen	60.39		Eastern Atlantic	Crisp 1959
Semibalanus balanoides					Tromso	69.68		Eastern Atlantic	Crisp 1959
Semibalanus balanoides	Balanus balanoides				Massachusetts	42.3		Western Atlantic	Crisp 1962
Semibalanus balanoides	Balanus balanoides				Irish Sea	53		Eastern Atlantic	Crisp 1962
Semibalanus balanoides	Balanus balanoides				Bear Island, Spitzbergen	74.52		Eastern Atlantic	Crisp 1962
Semibalanus balanoides					Helgoland, Germany	54.18		Eastern Atlantic	Oconnor et al. 2007
Semibalanus balanoides					Helgoland, Germany	54.18		Eastern Atlantic	Oconnor et al. 2007
Semibalanus balanoides					Helgoland, Germany	54.18		Eastern Atlantic	Oconnor et al. 2007
Semibalanus balanoides			0	0	MIllport, UK (plankton samples)	55.75		Eastern Atlantic	Pyefinch 1948 (Methods of identification …)
Semibalanus cariosus					Friday Harbor Lab	48.55		Eastern Pacific	Miller and Roughgarden 1996
Smilium hypocrites		165	165	165	KwaZul-Natal, South Africa	-29.751		Indic	Biccard 2012	lat long approximated
Smilium hypocrites			162	162					Buhl-Mortensen and Hoeg 2006
Smilium spinosa	Calantica spinosa				maybe University of Otago			Western Pacific	Batham 1945 (Pollicipes spinosus Quoy and Gaimard. Development. Trans. Roy. Soc. New Zealand, 75:405-418.), in Costlow and Bookhout 1957
Smilium spinosa					Snares Island, New Zealand	-48.02	166.62	Western Pacific	Horning Jr. 1982	coordinates inferred from location with google maps
Smilium spinosa			0	0	Bruce's Rock, Dunedin, New Zealand	-46.0429	170.796	Western Pacific	https://marineinfo.otago.ac.nz/collections/cid/537/
Striatobalanus amaryllis	Balanus amaryllis		5	500					http://www.sealifebase.org/summary/Striatobalanus-amaryllis.html
Striatobalanus amaryllis	Chirona amaryllis								World Register of Marine Species (http://www.marinespecies.org/)
Tarasovium brevicaulus	Tarasovium brevicaulis	65.8368	65	65	Algoa Bay, South Africa	-33.9619	25.6658	Indic	Barnard 1924	lat long approximated, depth converted from fathoms
Tarasovium brevicaulus	Scalpellum brevicaulus		66	88					Biccard 2012
Tarasovium cornutum			32	760					Aurivillius 1894, Buhl-Mortensen and Hoeg 2006
Tarasovium cornutum			46	90					Barnard 1924
Tarasovium eumitos	Scalpellum eumitos		93	421					Barnard 1924
Tarasovium eumitos			42	421					Biccard 2012
Tarasovium eumitos			103	414					Buhl-Mortensen and Hoeg 2006
Tarasovium natalense	Scalpellum natalense		27	650					Biccard 2012
Tarasovium natalense	Scalpellum uncinatum		144	144					Buhl-Mortensen and Hoeg 2006
Tarasovium valvulifer	Scalpellum valvulifer		40	159					Barnard 1924
Tarasovium valvulifer			22	159					Biccard 2012
Tarasovium valvulifer			36	200					Biccard 2012
Teloscalpellum retrieveri			627	731		-19.43	-70.45	Eastern Pacific	Buhl-Mortensen and Hoeg 2006; Hoek 1883
Teloscalpellum ventricosum		1626	1623	1630	Taiwan	21.68	118.35	Western Pacific	Chan 2009
Teloscalpellum ventricosum			2050	2050	SiaoLiouciou, Pingtung County, Taiwan	22.1735	120.369	Western Pacific	Chan 2009	lat long approximated
Tesseropora atlantica		1			Maia, Santa Maria Island, Azores	36.95	-25.1	Eastern Atlantic	Pannacciulli et al. 2009
Tesseropora atlantica		1			Baia das Mos, Terceira Island, Azores	38.65	-27.08	Eastern Atlantic	Pannacciulli et al. 2009
Tesseropora atlantica		1			Forcada, Terceira Island, Azores	38.79	-27.14	Eastern Atlantic	Pannacciulli et al. 2009
Tesseropora atlantica		1			Faja Grande, Flores Island, Azores	39.46	-31.27	Eastern Atlantic	Pannacciulli et al. 2009
Tesseropora atlantica			0	0	Azores, under and between rocks, low intertidal	37.74	25.68	Eastern Atlantic	Southward 1998
Tesseropora pacifica			0	0	Hawaii (endemic), under and between rocks	21.31	-157.8	Eastern Pacific	Stancyk 1979
Tesseropora rosea			0	0	Edwards Beach, Port Jackson, New South Wales	-33.83	151.28	Western Pacific	Egan and Anderson 1988
Tetraclita japonica			0	0	Hong Kong	22.28	114.16	Indo-Pac	Chan 2003
Tetraclita rubescens			0	0	California	36.8	-121.9	Eastern Pacific	Miller and Roughgarden 1994
Tetraclita rufotincta			0	0	Eilat, Israel, exposed intertidal	29.55	34.95	Mediterranean	Barnes and Achituv 1981
Tetraclita serrata					Bloubergstrand, Table Bay and False Bay (taken for lat long)	-34.22	18.64	Eastern Atlantic	Griffiths 1979
Tetraclita serrata			0	0					Sandison 1954, in Barnes and Barnes 1965
Tetraclita squamosa			0	0	Hong Kong	22.28	114.16	Western Pacific	Chan 2003
Tetraclitella divisa			0	0	Picnic Bay, Magnetic Island, north Queensland, low intertidal	-19.14	146.83	Western Pacific	Anderson 1986 , Perez-Losada et al. 2008
Tetraclitella karandei			0	0	Madh Island, Bombay, India, low intertidal	18.98	72.83	Indic	Karande 1974
Tetraclitella purpurascens	Tetraclita purpurascens				Leigh, New Zealand	-36.28	174.82	Western Pacific	Barker 1976
Tetraclitella purpurascens	Tetraclita purpurascens				Edwards Beach, Port Jackson, New South Wales	-33.83	151.28	Western Pacific	Egan and Anderson 1988
Tetraclitella purpurascens			0	3	Snares Island, New Zealand	-48.02	166.62	Western Pacific	Horning Jr. 1982	coordinates inferred from location with google maps
Trevathana sarae					coral reefs in Eilat	29.46	34.92	Mediterranean	Brickner et al. 2010	lat long approximated
Trevathana sarae			1	30	Interuniversity Institute in Eilat, Israel	29.55	34.95	Mediterranean	Brickner et al. 2010
Trianguloscalpellum balanoides			227	470					Buhl-Mortensen and Hoeg 2006
Trianguloscalpellum darwinii			4008	4328	Antarctica	-65.8	82.6	Southern Ocean	Newman and Ross 1971
Trianguloscalpellum darwinii						-33.52	-74.72	Eastern Pacific	Zevina 1972
Trianguloscalpellum darwinii			1230	4328		-24.03	-70.7	Eastern Pacific	Zevina 1972
Trianguloscalpellum regium			1507	6135					Buhl-Mortensen and Hoeg 2006
Trianguloscalpellum sessile	Scalpellum sessile	1570	680	5300	station 241 of Challenger expedition	-4.40556	129.822		Hoek 1907
Verruca stroemia		49.2			Cheshskaya Bay, Barents Sea	67.28	46.57	Eastern Atlantic	Denisenko et al. 2007
Verruca stroemia		30.6			Cheshskaya Bay, Barents Sea	67.53	47.66	Eastern Atlantic	Denisenko et al. 2007
Verruca stroemia					Millport, UK	55.75	-4.93	Eastern Atlantic	Anderson 1987; Basindale 1936
Vertebroscalpellum micrum	Ascoscalpellum micrum		650	823					Biccard 2012
Vertebroscalpellum micrum	Ascoscalpellum micrum		560	3633					Buhl-Mortensen and Hoeg 2006
Vertebroscalpellum micrum	Scalpellum micrum	537.667	732	823		29.8788	-77.2336	Western Atlantic	Pilsbry 1907	bottom temperature of 7.4C, lat long approximated, DEPTH CONVERTED FROM FATHOMS
Verum agulhense	Scalpellum agulhense	457.2	457	720	South Africa	-36.7333	21.2333	Indic	Barnard 1924	depth converted from fathoms
Verum agulhense		468.173	457	468		-34.45	25.7	Indic	Barnard 1924	depth converted from fathoms
Verum branchiumcancri			500	500	South Atlantic			Atlantic	Buhl-Mortensen and Hoeg 2006
Verum branchiumcancri			192	457	South Atlantic	-35.168	23.03	Atlantic	Buhl-Mortensen and Hoeg 2013
Verum branchiumcancri	Scalpellum branchiumcancri		192	192					Buhl-Mortensen and Hoeg 2013
Verum cancellatum	Scalpellum cancellatum	457.2	366	650	South Africa	-36.7333	21.2333	Indic	Barnard 1924	depth converted from fathoms
Verum cancellatum		365.76	360	450		-36.6667	21.4333	Indic	Barnard 1924; Buhl-Mortensen and Hoeg 2006	depth converted from fathoms
Verum prunulum	Scalpellum prunulum	475	350	600	Antillenmeer, bei St Martin	18.0311	-63.2769	Western Atlantic	Aurivillius 1894	lat long approximated
Vulcanolepas osheai			884	884		-36.447	177.839	Western Pacific	Herrera et al. 2014
Vulcanolepas osheai			682	682		-36.325	178.031	Western Pacific	Herrera et al. 2014
Vulcanolepas osheai			1255	1255		-35.014	178.98	Western Pacific	Herrera et al. 2014
Vulcanolepas osheai			1342	1342		-34.879	179.07	Western Pacific	Herrera et al. 2014
Vulcanolepas osheai			1437	1437		-34.878	179.071	Western Pacific	Herrera et al. 2014
Weltnerium convexum			146	242	Stromness Harbour to larsen Point, South Georgia	-36.59	-54.43	South Atlantic	GBIF locations without coordinates	georeferenced Larsen Point, South Georgia Island using geocode() in R, to be sure of getting a point in the ocean
Weltnerium convexum					King George Island, South Shetland Islands	-62.24	-58.67	Southern Ocean	GBIF locations without coordinates	georeferenced Base Carlini, King George Island with geocode() in R, to be sure of getting a point in the ocean
Weltnerium nymphocola			28	1358	near Bergen, Norway			Eastern Atlantic	Buhl-Mortensen and Hoeg 2006

## Sheet: METADATA
METADATA for "Evidence for adaptive phylogenetic niche conservatism in the larval development of marine invertebrates"
By Christine Ewers-Saucedo & Paula Pappalardo
Taxonomy + larval mode:
Variable	Definition
Species name	Binomial species names that match the Thecostraca phylogeny in Ewers-Saucedo et al. (in prep)
Morphological clades	broad morphological clades. Pedunculata are stalked barnacles, and Sessilia are acorn barnacles. The stalk has been lost several times independently.
Monophyletic clades	based on on recent phylogenetic work, several taxonomic units are not monophyletic. The monophyletic clades reflect the current understanding of Thoracica phylogeny. These clades are used in figure 2.
Order	species Order following World Register of Marine Species (WoRMS)
Family	species Family following WoRMS
Feeding mode	type of feeding of larvae: lecithotrophic or planktotrophic
Pelagic stages	type of pelagic stage of larvae: aplanktonic or planktonic
Larval mode	type of larval development of larvae: aplanktonic, planktonic_feeding, planktonic nonfeeding
Larval mode reference	reference/s used to assign feeding mode, pelagic stages and larval mode for each species
Notes on taxonomy	notes on names that do not match the Thecostraca phylogeny in Ewers-Saucedo et al. (in prep)
PLD, egg, larval and cyprid size
Variable	Definition
Species name	Binomial species names that match the Thecostraca phylogeny in Ewers-Saucedo et al. (in prep)
Temperature	Rearing temperature in experimental studies (in °C)
Average PLD	Average experimental planktonic duration
Time to cyprid	Duration of development to cyprid stage (in days)
Egg diameter (widest point)	Egg diameter at the widest point (in micrometers), synonym to egg length
Egg width	Egg width measured perpendicular to egg diameter (in micrometers)
Length of nauplius 1	Length of first naupliar stage (in micrometers)
Length of nauplius 6	Length of last naupliar stage (in micrometers)
Length of cyprid	Length of cyprid stage (in micrometers)
Larval traits reference	reference/s used to complete the information on larval traits
Notes on larval traits	notes on collection of larval traits
PLD, egg, larval and cyprid size
Variable	Definition
Species name	Binomial species names that match the Thecostraca phylogeny in Ewers-Saucedo et al. (in prep)
synonyms	Name under which the distribution information was found, synonyms assigned following WoRMS
Occurrence depth	Depth of reported occurrence (in meters)
Minimun depth (literature)	Minimum depth reported in the literature (in meters)
Maximum depth (literature)	Maximum depth reported in the literature (in meters)
Collection location	Location at which the species was reported
Latitude	Latitude in decimal degrees
Longitude	Longitude in decimal degrees
Ocean	Ocean/s where the species was reported
Distribution reference	reference/s used to complete the information on distribution
Notes on distribution	notes on species distribution and occurrences
